# Supplementary material for: LeishIF4E1 Deletion Affects the Promastigote Proteome, Morphology, and Infectivity
Source: mSphere. 2019 Nov 13;4(6):e00625-19. doi: 10.1128/mSphere.00625-19 (PMC6854042; doi:10.1128/mSphere.00625-19)
Supplement: TABLE S1 [file mSphere.00625-19-st001.xlsx]

## Sheet: Sheet 1_4E1 KO Vs WT
		LIST OF DOWNREGULATED PROTEINS IN 4E1(-/-) COMPARED TO WILD TYPE CELLS
		LFQ intensity						Log2 of LFQ intensity
Protein name	Gene ID	4E1-KO-1_1	4E1-KO-2_1	4E1-KO-3_1	WT-1_1	WT-2_1	WT-3_1	4E1-KO-1_1_	4E1-KO-2_1_	4E1-KO-3_1_	WT-1_1_	WT-2_1_	WT-3_1_	Student's T-test p-value 4E1-KO_WT	Student's T-test Difference 4E1-KO_WT	Razor + unique peptides	Mol. weight [kDa]	Q-value	Score	Razor + unique peptides 4E1-KO-1	Razor + unique peptides 4E1-KO-2	Razor + unique peptides 4E1-KO-3	Razor + unique peptides WT-1	Razor + unique peptides WT-2	Razor + unique peptides WT-3	Majority protein IDs	Fasta headers
Eukaryotic translation initiation factor 4E-1	LmxM.27.1620	0	0	0	183000000	250000000	99300000	20	20	20	27.4473	27.8974	26.5653	4.84688e-05	-7.3033	15	23.627	0	323.31	0	0	0	4	7	3	LmxM.27.1620.1-p1	>LmxM.27.1620.1-p1 | transcript=LmxM.27.1620.1 | gene=LmxM.27.1620 | organism=Leishmania_mexicana_MHOM/GT/2001/U1103 | gene_product=Eukaryotic translation initiation factor 4E-1 | transcript_product=Eukaryotic translation initiation factor 4E-1 | location=
Hypothetical Proteins
hypothetical protein, conserved	LmxM.32.2940	0	0	0	26500000	26600000	29600000	20	20	20	24.6595	24.6649	24.8191	9.09299e-08	-4.7145	2	68.435	0.00027086	4.6435	0	0	0	2	1	1	LmxM.32.2940.1-p1	>LmxM.32.2940.1-p1 | transcript=LmxM.32.2940.1 | gene=LmxM.32.2940 | organism=Leishmania_mexicana_MHOM/GT/2001/U1103 | gene_product=hypothetical protein, conserved | transcript_product=hypothetical protein, conserved | location=LmxM.32:1256136-1258091(+) |
hypothetical protein, conserved	LmxM.32.2980	0	0	0	1280000000	1410000000	1700000000	20	20	20	30.2535	30.393	30.6629	1.05338e-07	-10.4365	11	126.76	0	11.928	0	0	0	7	5	9	LmxM.32.2980.1-p1	>LmxM.32.2980.1-p1 | transcript=LmxM.32.2980.1 | gene=LmxM.32.2980 | organism=Leishmania_mexicana_MHOM/GT/2001/U1103 | gene_product=hypothetical protein, conserved | transcript_product=hypothetical protein, conserved | location=LmxM.32:1278787-1282410(+) |
hypothetical protein	LmxM.04.0130	0	0	0	108000000	107000000	130000000	20	20	20	26.6865	26.673	26.9539	1.99644e-07	-6.77114	4	63.193	0	32.629	0	0	0	3	3	4	LmxM.04.0130.1-p1	>LmxM.04.0130.1-p1 | transcript=LmxM.04.0130.1 | gene=LmxM.04.0130 | organism=Leishmania_mexicana_MHOM/GT/2001/U1103 | gene_product=hypothetical protein | transcript_product=hypothetical protein | location=LmxM.04:47882-49723(+) | protein_length=613 | sequ
hypothetical protein, conserved	LmxM.34.5210	0	0	0	165000000	217000000	241000000	20	20	20	27.2979	27.6931	27.8445	1.25573e-06	-7.61182	9	51.412	0	22.585	0	0	0	8	8	4	LmxM.34.5210.1-p1	>LmxM.34.5210.1-p1 | transcript=LmxM.34.5210.1 | gene=LmxM.34.5210 | organism=Leishmania_mexicana_MHOM/GT/2001/U1103 | gene_product=hypothetical protein, conserved | transcript_product=hypothetical protein, conserved | location=LmxM.34:1906186-1907580(+) |
hypothetical protein, conserved	LmxM.34.5090	154000000	56600000	45800000	1510000000	1530000000	1510000000	27.1984	25.7543	25.4488	30.4919	30.5109	30.4919	0.00126936	-4.3644	34	65.639	0	205.25	6	5	3	29	32	26	LmxM.34.5090.1-p1	>LmxM.34.5090.1-p1 | transcript=LmxM.34.5090.1 | gene=LmxM.34.5090 | organism=Leishmania_mexicana_MHOM/GT/2001/U1103 | gene_product=hypothetical protein, conserved | transcript_product=hypothetical protein, conserved | location=LmxM.34:1867369-1869123(+) |
hypothetical protein, conserved	LmxM.33.3070	0	0	0	72600000	66400000	102000000	20	20	20	26.1135	25.9847	26.604	5.00335e-06	-6.23405	8	70.383	0	9.7905	1	0	1	4	3	4	LmxM.33.3070.1-p1	>LmxM.33.3070.1-p1 | transcript=LmxM.33.3070.1 | gene=LmxM.33.3070 | organism=Leishmania_mexicana_MHOM/GT/2001/U1103 | gene_product=hypothetical protein, conserved | transcript_product=hypothetical protein, conserved | location=LmxM.33:1175906-1177807(+) |
hypothetical protein, conserved	LmxM.34.5380	0	0	0	38500000	26900000	49000000	20	20	20	25.1984	24.6811	25.5463	3.37163e-05	-5.14191	4	27.553	0	11.777	0	0	0	1	3	1	LmxM.34.5380.1-p1	>LmxM.34.5380.1-p1 | transcript=LmxM.34.5380.1 | gene=LmxM.34.5380 | organism=Leishmania_mexicana_MHOM/GT/2001/U1103 | gene_product=hypothetical protein, conserved | transcript_product=hypothetical protein, conserved | location=LmxM.34:1943059-1943838(+) |
hypothetical protein, conserved	LmxM.34.5170	12500000	47200000	52900000	188000000	225000000	211000000	23.5754	25.4923	25.6568	27.4862	27.7453	27.6527	0.0155347	-2.7199	11	45.023	0	58.17	1	1	1	6	8	7	LmxM.34.5170.1-p1	>LmxM.34.5170.1-p1 | transcript=LmxM.34.5170.1 | gene=LmxM.34.5170 | organism=Leishmania_mexicana_MHOM/GT/2001/U1103 | gene_product=hypothetical protein, conserved | transcript_product=hypothetical protein, conserved | location=LmxM.34:1887684-1888934(+) |
hypothetical protein, conserved	LmxM.34.5060	63300000	63300000	51900000	563000000	615000000	594000000	25.9157	25.9157	25.6292	29.0686	29.196	29.1459	5.4249e-06	-3.31661	18	56.182	0	256.12	3	3	3	13	14	11	LmxM.34.5060.1-p1	>LmxM.34.5060.1-p1 | transcript=LmxM.34.5060.1 | gene=LmxM.34.5060 | organism=Leishmania_mexicana_MHOM/GT/2001/U1103 | gene_product=hypothetical protein, conserved | transcript_product=hypothetical protein, conserved | location=LmxM.34:1855227-1856768(+) |
hypothetical protein, conserved	LmxM.34.5080	34500000	13000000	30400000	214000000	277000000	214000000	25.0401	23.632	24.8576	27.673	28.0453	27.673	0.00201497	-3.28724	9	19.496	0	180.01	2	2	2	7	8	5	LmxM.34.5080.1-p1	>LmxM.34.5080.1-p1 | transcript=LmxM.34.5080.1 | gene=LmxM.34.5080 | organism=Leishmania_mexicana_MHOM/GT/2001/U1103 | gene_product=hypothetical protein, conserved | transcript_product=hypothetical protein, conserved | location=LmxM.34:1864955-1865470(+) |
hypothetical protein	LmxM.15.0440b	93000000	81500000	52200000	366000000	399000000	360000000	26.4707	26.2803	25.6375	28.4473	28.5718	28.4234	0.000782974	-2.35131	14	73.368	0	86.802	6	3	3	11	11	8	LmxM.15.0440b.1-p1;LmxM.15.0440a.1-p1	>LmxM.15.0440b.1-p1 | transcript=LmxM.15.0440b.1 | gene=LmxM.15.0440b | organism=Leishmania_mexicana_MHOM/GT/2001/U1103 | gene_product=hypothetical protein | transcript_product=hypothetical protein | location=1036_mexFOS1_13k16.p1kpIBF_97:25-1995(+) | prot
hypothetical protein, conserved	LmxM.34.5220	60600000	57700000	86800000	436000000	400000000	320000000	25.8528	25.7821	26.3712	28.6998	28.5754	28.2535	0.000391135	-2.50753	12	35.445	0	58.418	3	2	4	10	8	6	LmxM.34.5220.1-p1	>LmxM.34.5220.1-p1 | transcript=LmxM.34.5220.1 | gene=LmxM.34.5220 | organism=Leishmania_mexicana_MHOM/GT/2001/U1103 | gene_product=hypothetical protein, conserved | transcript_product=hypothetical protein, conserved | location=LmxM.34:1908209-1909165(+) |
hypothetical protein	LmxM.10.0380	25100000	69000000	22400000	165000000	179000000	119000000	24.5812	26.0401	24.417	27.2979	27.4154	26.8264	0.0165858	-2.16713	7	75.932	0	20.034	2	2	1	4	4	4	LmxM.10.0380.1-p1;LmxM.10.0370.1-p1;LmxM.10.0360.1-p1	>LmxM.10.0380.1-p1 | transcript=LmxM.10.0380.1 | gene=LmxM.10.0380 | organism=Leishmania_mexicana_MHOM/GT/2001/U1103 | gene_product=hypothetical protein | transcript_product=hypothetical protein | location=1036_mexFOS1_13k16.p1kpIBF_84:1877-3970(-) | prote
hypothetical protein, conserved	LmxM.32.1140	151000000	67800000	119000000	1010000000	998000000	1150000000	27.17	26.0148	26.8264	29.9117	29.8945	30.099	0.000696903	-3.29801	15	45.152	0	323.31	3	3	4	12	10	7	LmxM.32.1140.1-p1	>LmxM.32.1140.1-p1 | transcript=LmxM.32.1140.1 | gene=LmxM.32.1140 | organism=Leishmania_mexicana_MHOM/GT/2001/U1103 | gene_product=hypothetical protein, conserved | transcript_product=hypothetical protein, conserved | location=LmxM.32:415448-416746(+) | p
hypothetical protein, conserved	LmxM.32.2960	0	0	0	304000000	244000000	163000000	20	20	20	28.1795	27.8623	27.2803	7.83558e-06	-7.77403	14	68.605	0	24.431	0	0	1	9	9	5	LmxM.32.2960.1-p1	>LmxM.32.2960.1-p1 | transcript=LmxM.32.2960.1 | gene=LmxM.32.2960 | organism=Leishmania_mexicana_MHOM/GT/2001/U1103 | gene_product=hypothetical protein, conserved | transcript_product=hypothetical protein, conserved | location=LmxM.32:1262671-1264611(+) |
hypothetical protein, conserved	LmxM.16.1550	0	0	0	119000000	95900000	163000000	20	20	20	26.8264	26.515	27.2803	6.50429e-06	-6.8739	14	139.08	0	30.382	0	0	0	5	5	2	LmxM.16.1550.1-p1	>LmxM.16.1550.1-p1 | transcript=LmxM.16.1550.1 | gene=LmxM.16.1550 | organism=Leishmania_mexicana_MHOM/GT/2001/U1103 | gene_product=hypothetical protein, conserved | transcript_product=hypothetical protein, conserved | location=LmxM.16:633490-637197(+) | p
hypothetical protein, conserved	LmxM.07.0830	21900000	25000000	19400000	216000000	186000000	65400000	24.3844	24.5754	24.2096	27.6865	27.4707	25.9628	0.00866271	-2.65019	14	245.83	0	120.58	3	2	2	12	12	4	LmxM.07.0830.1-p1	>LmxM.07.0830.1-p1 | transcript=LmxM.07.0830.1 | gene=LmxM.07.0830 | organism=Leishmania_mexicana_MHOM/GT/2001/U1103 | gene_product=hypothetical protein, conserved | transcript_product=hypothetical protein, conserved | location=LmxM.07:370812-378005(+) | p
hypothetical protein, conserved	LmxM.13.0460	94800000	80400000	102000000	316000000	334000000	322000000	26.4984	26.2607	26.604	28.2353	28.3153	28.2625	6.35267e-05	-1.81668	19	55.809	0	64.167	3	2	3	13	11	9	LmxM.13.0460.1-p1	>LmxM.13.0460.1-p1 | transcript=LmxM.13.0460.1 | gene=LmxM.13.0460 | organism=Leishmania_mexicana_MHOM/GT/2001/U1103 | gene_product=hypothetical protein, conserved | transcript_product=hypothetical protein, conserved | location=LmxM.13:124013-125506(+) | p
hypothetical protein, conserved	LmxM.34.5070	216000000	246000000	222000000	1450000000	1420000000	963000000	27.6865	27.8741	27.726	30.4334	30.4032	29.843	0.000250701	-2.46436	10	19.208	0	323.31	3	4	5	8	9	6	LmxM.34.5070.1-p1	>LmxM.34.5070.1-p1 | transcript=LmxM.34.5070.1 | gene=LmxM.34.5070 | organism=Leishmania_mexicana_MHOM/GT/2001/U1103 | gene_product=hypothetical protein, conserved | transcript_product=hypothetical protein, conserved | location=LmxM.34:1858738-1859244(+) |
hypothetical protein, conserved	LmxM.26.1220	0	0	0	31000000	30100000	33000000	20	20	20	24.8858	24.8433	24.976	2.43432e-08	-4.90166	9	73.504	0	15.614	2	0	1	1	1	1	LmxM.26.1220.1-p1	>LmxM.26.1220.1-p1 | transcript=LmxM.26.1220.1 | gene=LmxM.26.1220 | organism=Leishmania_mexicana_MHOM/GT/2001/U1103 | gene_product=hypothetical protein, conserved | transcript_product=hypothetical protein, conserved | location=LmxM.26:382524-384542(+) | p
hypothetical protein, conserved	LmxM.34.5180	106000000	88200000	68800000	656000000	635000000	349000000	26.6595	26.3943	26.0359	29.2891	29.2422	28.3787	0.0016762	-2.60676	20	67.575	0	185.2	2	2	1	17	14	7	LmxM.34.5180.1-p1	>LmxM.34.5180.1-p1 | transcript=LmxM.34.5180.1 | gene=LmxM.34.5180 | organism=Leishmania_mexicana_MHOM/GT/2001/U1103 | gene_product=hypothetical protein, conserved | transcript_product=hypothetical protein, conserved | location=LmxM.34:1889911-1891725(+) |
hypothetical protein, conserved	LmxM.36.5870	129000000	125000000	159000000	650000000	627000000	574000000	26.9428	26.8974	27.2445	29.2759	29.2239	29.0965	5.72413e-05	-2.17054	25	86.173	0	155.2	6	6	7	22	21	15	LmxM.36.5870.1-p1	>LmxM.36.5870.1-p1 | transcript=LmxM.36.5870.1 | gene=LmxM.36.5870 | organism=Leishmania_mexicana_MHOM/GT/2001/U1103 | gene_product=hypothetical protein, conserved | transcript_product=hypothetical protein, conserved | location=LmxM.20:2217020-2219407(-) |
hypothetical protein, conserved	LmxM.34.5260	760000000	867000000	926000000	3350000128	3640000000	3089999872	29.5014	29.6915	29.7864	31.6415	31.7613	31.525	5.18778e-05	-1.98282	9	9.7397	0	323.31	4	4	5	7	7	8	LmxM.34.5260.1-p1	>LmxM.34.5260.1-p1 | transcript=LmxM.34.5260.1 | gene=LmxM.34.5260 | organism=Leishmania_mexicana_MHOM/GT/2001/U1103 | gene_product=hypothetical protein, conserved | transcript_product=hypothetical protein, conserved | location=LmxM.34:1918115-1918372(+) |
hypothetical protein, conserved	LmxM.34.5130	0	0	0	60500000	67500000	103000000	20	20	20	25.8504	26.0084	26.6181	1.23908e-05	-6.15896	5	39.918	0	157.61	0	0	0	5	4	2	LmxM.34.5130.1-p1	>LmxM.34.5130.1-p1 | transcript=LmxM.34.5130.1 | gene=LmxM.34.5130 | organism=Leishmania_mexicana_MHOM/GT/2001/U1103 | gene_product=hypothetical protein, conserved | transcript_product=hypothetical protein, conserved | location=LmxM.34:1876884-1877993(+) |
hypothetical protein, conserved	LmxM.15.1520	151000000	97800000	108000000	710000000	596000000	775000000	27.17	26.5433	26.6865	29.4032	29.1507	29.5296	0.000310464	-2.56128	4	10.665	0	111.73	1	1	1	2	1	3	LmxM.15.1520.1-p1	>LmxM.15.1520.1-p1 | transcript=LmxM.15.1520.1 | gene=LmxM.15.1520 | organism=Leishmania_mexicana_MHOM/GT/2001/U1103 | gene_product=hypothetical protein, conserved | transcript_product=hypothetical protein, conserved | location=LmxM.15:555195-555482(-) | p
hypothetical protein, unknown function	LmxM.02.0550	902000000	934000000	970000000	3620000000	3609999872	4499999744	29.7486	29.7988	29.8534	31.7533	31.7494	32.0673	4.74802e-05	-2.05639	10	17.561	0	323.31	8	6	8	10	10	9	LmxM.02.0550.1-p1	>LmxM.02.0550.1-p1 | transcript=LmxM.02.0550.1 | gene=LmxM.02.0550 | organism=Leishmania_mexicana_MHOM/GT/2001/U1103 | gene_product=hypothetical protein, unknown function | transcript_product=hypothetical protein, unknown function | location=LmxM.02:218801
hypothetical protein, conserved	LmxM.34.2230	0	0	0	39100000	41600000	39400000	20	20	20	25.2207	25.3101	25.2317	4.94118e-09	-5.25415	2	33.271	0	13.51	0	0	0	1	1	1	LmxM.34.2230.1-p1	>LmxM.34.2230.1-p1 | transcript=LmxM.34.2230.1 | gene=LmxM.34.2230 | organism=Leishmania_mexicana_MHOM/GT/2001/U1103 | gene_product=hypothetical protein, conserved | transcript_product=hypothetical protein, conserved | location=LmxM.34:822002-822877(+) | p
hypothetical protein, conserved	LmxM.06.0440	0	0	0	45600000	46300000	54700000	20	20	20	25.4425	25.4645	25.705	3.18444e-07	-5.53736	10	105.13	0	76.174	0	0	0	4	3	2	LmxM.06.0440.1-p1	>LmxM.06.0440.1-p1 | transcript=LmxM.06.0440.1 | gene=LmxM.06.0440 | organism=Leishmania_mexicana_MHOM/GT/2001/U1103 | gene_product=hypothetical protein, conserved | transcript_product=hypothetical protein, conserved | location=LmxM.06:148986-151967(+) | p
hypothetical protein, conserved	LmxM.29.2850	369000000	338000000	348000000	1750000000	1800000000	2169999872	28.459	28.3324	28.3745	30.7047	30.7453	31.015	1.99819e-05	-2.43303	8	13.065	0	323.31	7	8	7	6	5	3	LmxM.29.2850.1-p1	>LmxM.29.2850.1-p1 | transcript=LmxM.29.2850.1 | gene=LmxM.29.2850 | organism=Leishmania_mexicana_MHOM/GT/2001/U1103 | gene_product=hypothetical protein, conserved | transcript_product=hypothetical protein, conserved | location=LmxM.29:1026684-1027031(-) |
hypothetical protein, conserved	LmxM.33.0410	0	34500000	22300000	625000000	663000000	443000000	20	25.0401	24.4105	29.2193	29.3044	28.7227	0.0205283	-5.93194	16	47.288	0	323.31	0	2	1	13	14	7	LmxM.33.0410.1-p1	>LmxM.33.0410.1-p1 | transcript=LmxM.33.0410.1 | gene=LmxM.33.0410 | organism=Leishmania_mexicana_MHOM/GT/2001/U1103 | gene_product=hypothetical protein, conserved | transcript_product=hypothetical protein, conserved | location=LmxM.33:138410-139672(+) | p
hypothetical protein	LmxM.30.1800a	51100000	54300000	40500000	335000000	403000000	269000000	25.6068	25.6944	25.2714	28.3196	28.5862	28.003	0.000196359	-2.77871	10	62.919	0	169.52	2	1	1	6	6	5	LmxM.30.1800a.1-p1;LmxM.30.1800.1-p1;LmxM.30.1820.1-p1	>LmxM.30.1800a.1-p1 | transcript=LmxM.30.1800a.1 | gene=LmxM.30.1800a | organism=Leishmania_mexicana_MHOM/GT/2001/U1103 | gene_product=hypothetical protein | transcript_product=hypothetical protein | location=1036_mexFOS1_13k16.p1kpIBF_99:2168-3910(-) | pr
hypothetical protein, conserved	LmxM.08_29.1170	152000000	225000000	79300000	736000000	720000000	702000000	27.1795	27.7453	26.2408	29.4551	29.4234	29.3869	0.00573565	-2.36659	17	39.438	0	147.61	4	5	3	15	13	10	LmxM.08_29.1170.1-p1	>LmxM.08_29.1170.1-p1 | transcript=LmxM.08_29.1170.1 | gene=LmxM.08_29.1170 | organism=Leishmania_mexicana_MHOM/GT/2001/U1103 | gene_product=hypothetical protein, conserved | transcript_product=hypothetical protein, conserved | location=LmxM.08:699799-7008
hypothetical protein, conserved	LmxM.02.0530	0	0	0	18100000	18700000	24000000	20	20	20	24.1095	24.1565	24.5165	4.9426e-06	-4.26085	3	87.644	0.0010238	3.4992	0	0	0	2	3	1	LmxM.02.0530.1-p1	>LmxM.02.0530.1-p1 | transcript=LmxM.02.0530.1 | gene=LmxM.02.0530 | organism=Leishmania_mexicana_MHOM/GT/2001/U1103 | gene_product=hypothetical protein, conserved | transcript_product=hypothetical protein, conserved | location=LmxM.02:211112-213703(-) | p
hypothetical protein, conserved	LmxM.11.0810	30200000	22200000	10800000	390000000	383000000	317000000	24.848	24.4041	23.3645	28.5389	28.5128	28.2399	0.000716331	-4.22498	32	104.51	0	240.34	6	2	6	21	21	16	LmxM.11.0810.1-p1	>LmxM.11.0810.1-p1 | transcript=LmxM.11.0810.1 | gene=LmxM.11.0810 | organism=Leishmania_mexicana_MHOM/GT/2001/U1103 | gene_product=hypothetical protein, conserved | transcript_product=hypothetical protein, conserved | location=LmxM.11:296656-299580(+) | p
hypothetical protein, conserved	LmxM.23.0150	0	0	0	19800000	20000000	27200000	20	20	20	24.239	24.2535	24.6971	8.14098e-06	-4.39653	6	39.166	0	11.79	0	0	1	3	4	2	LmxM.23.0150.1-p1	>LmxM.23.0150.1-p1 | transcript=LmxM.23.0150.1 | gene=LmxM.23.0150 | organism=Leishmania_mexicana_MHOM/GT/2001/U1103 | gene_product=hypothetical protein, conserved | transcript_product=hypothetical protein, conserved | location=LmxM.23:48623-49723(+) | pro
hypothetical protein, conserved	LmxM.27.0110	0	0	0	44800000	54100000	59400000	20	20	20	25.417	25.6891	25.824	1.21032e-06	-5.64336	2	9.2898	0.0042433	2.1418	0	0	0	1	1	2	LmxM.27.0110.1-p1	>LmxM.27.0110.1-p1 | transcript=LmxM.27.0110.1 | gene=LmxM.27.0110 | organism=Leishmania_mexicana_MHOM/GT/2001/U1103 | gene_product=hypothetical protein, conserved | transcript_product=hypothetical protein, conserved | location=LmxM.27:26446-26703(-) | pro
hypothetical protein, conserved	LmxM.22.1030	21300000	0	0	97100000	98800000	35700000	24.3444	20	20	26.533	26.558	25.0894	0.0391746	-4.61202	11	127.89	0	19.907	1	0	0	8	6	2	LmxM.22.1030.1-p1	>LmxM.22.1030.1-p1 | transcript=LmxM.22.1030.1 | gene=LmxM.22.1030 | organism=Leishmania_mexicana_MHOM/GT/2001/U1103 | gene_product=hypothetical protein, conserved | transcript_product=hypothetical protein, conserved | location=LmxM.22:409583-413251(+) | p
hypothetical protein, conserved	LmxM.13.0660	0	0	0	31200000	20300000	32200000	20	20	20	24.895	24.275	24.9406	2.56797e-05	-4.70353	4	75.984	0	5.4276	0	0	0	4	2	1	LmxM.13.0660.1-p1	>LmxM.13.0660.1-p1 | transcript=LmxM.13.0660.1 | gene=LmxM.13.0660 | organism=Leishmania_mexicana_MHOM/GT/2001/U1103 | gene_product=hypothetical protein, conserved | transcript_product=hypothetical protein, conserved | location=LmxM.13:188941-191055(+) | p
hypothetical protein, conserved	LmxM.25.1000	23100000	29400000	50400000	185000000	163000000	159000000	24.4614	24.8093	25.5869	27.4629	27.2803	27.2445	0.00219195	-2.37669	12	80.698	0	82.888	1	1	2	11	7	4	LmxM.25.1000.1-p1	>LmxM.25.1000.1-p1 | transcript=LmxM.25.1000.1 | gene=LmxM.25.1000 | organism=Leishmania_mexicana_MHOM/GT/2001/U1103 | gene_product=hypothetical protein, conserved | transcript_product=hypothetical protein, conserved | location=LmxM.25:375079-377355(+) | p
hypothetical protein, conserved	LmxM.32.0640	0	0	0	13000000	14600000	36200000	20	20	20	23.632	23.7995	25.1095	0.000862205	-4.18032	4	29.949	0	7.961	0	0	0	2	2	2	LmxM.32.0640.1-p1	>LmxM.32.0640.1-p1 | transcript=LmxM.32.0640.1 | gene=LmxM.32.0640 | organism=Leishmania_mexicana_MHOM/GT/2001/U1103 | gene_product=hypothetical protein, conserved | transcript_product=hypothetical protein, conserved | location=LmxM.32:215025-215864(+) | p
hypothetical protein, conserved	LmxM.08_29.1000	85800000	70800000	175000000	483000000	311000000	399000000	26.3545	26.0772	27.3828	28.8474	28.2123	28.5718	0.0114146	-1.93903	21	67.785	0	109.39	2	2	2	10	7	9	LmxM.08_29.1000.1-p1	>LmxM.08_29.1000.1-p1 | transcript=LmxM.08_29.1000.1 | gene=LmxM.08_29.1000 | organism=Leishmania_mexicana_MHOM/GT/2001/U1103 | gene_product=hypothetical protein, conserved | transcript_product=hypothetical protein, conserved | location=LmxM.08:770098-7719
hypothetical protein, conserved	LmxM.18.0570	0	0	0	54000000	98000000	78900000	20	20	20	25.6865	26.5463	26.2335	1.64748e-05	-6.15542	6	116.84	0.0002713	4.6941	0	0	0	2	4	1	LmxM.18.0570.1-p1	>LmxM.18.0570.1-p1 | transcript=LmxM.18.0570.1 | gene=LmxM.18.0570 | organism=Leishmania_mexicana_MHOM/GT/2001/U1103 | gene_product=hypothetical protein, conserved | transcript_product=hypothetical protein, conserved | location=LmxM.18:217194-220388(+) | p
hypothetical protein, conserved	LmxM.17.0260	0	0	0	317000000	332000000	272000000	20	20	20	28.2399	28.3066	28.019	7.60548e-08	-8.18852	23	81.346	0	118.34	1	1	1	16	16	7	LmxM.17.0260.1-p1	>LmxM.17.0260.1-p1 | transcript=LmxM.17.0260.1 | gene=LmxM.17.0260 | organism=Leishmania_mexicana_MHOM/GT/2001/U1103 | gene_product=hypothetical protein, conserved | transcript_product=hypothetical protein, conserved | location=LmxM.17:128873-131224(-) | p
hypothetical protein, conserved	LmxM.33.2080	0	0	0	22600000	10700000	14700000	20	20	20	24.4298	23.3511	23.8093	0.000246229	-3.86341	3	206.24	0.0033477	2.3241	0	0	0	3	1	1	LmxM.33.2080.1-p1	>LmxM.33.2080.1-p1 | transcript=LmxM.33.2080.1 | gene=LmxM.33.2080 | organism=Leishmania_mexicana_MHOM/GT/2001/U1103 | gene_product=hypothetical protein, conserved | transcript_product=hypothetical protein, conserved | location=LmxM.33:735749-741397(-) | p
hypothetical protein, conserved	LmxM.26.0500	0	0	0	49400000	23400000	42800000	20	20	20	25.558	24.48	25.3511	0.000100342	-5.12971	8	49.757	0	10.945	0	0	1	5	2	2	LmxM.26.0500.1-p1	>LmxM.26.0500.1-p1 | transcript=LmxM.26.0500.1 | gene=LmxM.26.0500 | organism=Leishmania_mexicana_MHOM/GT/2001/U1103 | gene_product=hypothetical protein, conserved | transcript_product=hypothetical protein, conserved | location=LmxM.26:129876-131297(-) | p
hypothetical protein, conserved	LmxM.03.0580	0	0	0	76500000	70900000	72300000	20	20	20	26.189	26.0793	26.1075	4.98138e-09	-6.12524	5	19.81	0	17.687	0	0	0	4	4	2	LmxM.03.0580.1-p1	>LmxM.03.0580.1-p1 | transcript=LmxM.03.0580.1 | gene=LmxM.03.0580 | organism=Leishmania_mexicana_MHOM/GT/2001/U1103 | gene_product=hypothetical protein, conserved | transcript_product=hypothetical protein, conserved | location=LmxM.03:207569-208105(+) | p
hypothetical protein, conserved	LmxM.23.1065	15300000	43600000	13400000	76900000	72400000	53000000	23.867	25.3778	23.6757	26.1965	26.1095	25.6595	0.0405584	-1.68162	8	58.351	0	28.808	1	2	1	5	4	3	LmxM.23.1065.1-p1	>LmxM.23.1065.1-p1 | transcript=LmxM.23.1065.1 | gene=LmxM.23.1065 | organism=Leishmania_mexicana_MHOM/GT/2001/U1103 | gene_product=hypothetical protein, conserved | transcript_product=hypothetical protein, conserved | location=LmxM.23:496506-498125(-) | p
hypothetical protein, conserved	LmxM.34.4480	0	0	0	15600000	37900000	27400000	20	20	20	23.895	25.1757	24.7077	0.000252899	-4.5928	3	21.203	0	19.404	0	0	0	2	1	2	LmxM.34.4480.1-p1	>LmxM.34.4480.1-p1 | transcript=LmxM.34.4480.1 | gene=LmxM.34.4480 | organism=Leishmania_mexicana_MHOM/GT/2001/U1103 | gene_product=hypothetical protein, conserved | transcript_product=hypothetical protein, conserved | location=LmxM.34:1678147-1678719(+) |
hypothetical protein, conserved	LmxM.27.0150	0	0	0	44000000	42500000	77000000	20	20	20	25.391	25.341	26.1984	3.46843e-05	-5.64344	3	19.406	0	21.305	0	0	0	3	3	2	LmxM.27.0150.1-p1	>LmxM.27.0150.1-p1 | transcript=LmxM.27.0150.1 | gene=LmxM.27.0150 | organism=Leishmania_mexicana_MHOM/GT/2001/U1103 | gene_product=hypothetical protein, conserved | transcript_product=hypothetical protein, conserved | location=LmxM.27:35648-36199(-) | pro
hypothetical protein, conserved	LmxM.33.0560	0	0	0	10100000	10500000	15300000	20	20	20	23.2679	23.3239	23.867	5.30711e-05	-3.48626	8	199.67	0	6.0192	0	0	0	5	3	1	LmxM.33.0560.1-p1	>LmxM.33.0560.1-p1 | transcript=LmxM.33.0560.1 | gene=LmxM.33.0560 | organism=Leishmania_mexicana_MHOM/GT/2001/U1103 | gene_product=hypothetical protein, conserved | transcript_product=hypothetical protein, conserved | location=LmxM.33:226352-231985(+) | p
hypothetical protein, conserved	LmxM.14.1220	40200000	22100000	10900000	290000000	337000000	270000000	25.2607	24.3975	23.3778	28.1115	28.3282	28.0084	0.00232857	-3.80399	29	99.702	0	186.58	3	1	1	14	17	13	LmxM.14.1220.1-p1	>LmxM.14.1220.1-p1 | transcript=LmxM.14.1220.1 | gene=LmxM.14.1220 | organism=Leishmania_mexicana_MHOM/GT/2001/U1103 | gene_product=hypothetical protein, conserved | transcript_product=hypothetical protein, conserved | location=LmxM.14:512144-514951(+) | p
hypothetical protein, conserved	LmxM.36.3330	0	24100000	0	44300000	52000000	79500000	20	24.5225	20	25.4008	25.632	26.2445	0.0497289	-4.25158	8	44.075	0	14.153	1	1	1	2	3	4	LmxM.36.3330.1-p1	>LmxM.36.3330.1-p1 | transcript=LmxM.36.3330.1 | gene=LmxM.36.3330 | organism=Leishmania_mexicana_MHOM/GT/2001/U1103 | gene_product=hypothetical protein, conserved | transcript_product=hypothetical protein, conserved | location=LmxM.20:1300346-1301572(-) |
hypothetical protein, conserved	LmxM.31.1760	15600000	30700000	13800000	256000000	218000000	127000000	23.895	24.8717	23.7182	27.9316	27.6998	26.9203	0.00205873	-3.35554	10	54.117	0	50.644	1	1	1	8	6	4	LmxM.31.1760.1-p1	>LmxM.31.1760.1-p1 | transcript=LmxM.31.1760.1 | gene=LmxM.31.1760 | organism=Leishmania_mexicana_MHOM/GT/2001/U1103 | gene_product=hypothetical protein, conserved | transcript_product=hypothetical protein, conserved | location=LmxM.31:677645-679153(-) | p
hypothetical protein, conserved	LmxM.34.0150	0	0	0	16700000	19300000	15200000	20	20	20	23.9933	24.2021	23.8576	2.31145e-06	-4.01767	3	31.405	0	5.6539	0	0	0	2	2	1	LmxM.34.0150.1-p1	>LmxM.34.0150.1-p1 | transcript=LmxM.34.0150.1 | gene=LmxM.34.0150 | organism=Leishmania_mexicana_MHOM/GT/2001/U1103 | gene_product=hypothetical protein, conserved | transcript_product=hypothetical protein, conserved | location=LmxM.34:28608-29480(-) | pro
hypothetical protein, conserved	LmxM.21.1270	10100000	0	0	41800000	73200000	19600000	23.2679	20	20	25.317	26.1253	24.2243	0.0276339	-4.13295	8	91.917	0	11.8	1	0	0	4	7	1	LmxM.21.1270.1-p1	>LmxM.21.1270.1-p1 | transcript=LmxM.21.1270.1 | gene=LmxM.21.1270 | organism=Leishmania_mexicana_MHOM/GT/2001/U1103 | gene_product=hypothetical protein, conserved | transcript_product=hypothetical protein, conserved | location=LmxM.21:499904-502423(-) | p
hypothetical protein, conserved	LmxM.36.5340	0	0	0	257000000	239000000	320000000	20	20	20	27.9372	27.8324	28.2535	3.7375e-07	-8.00771	25	97.878	0	97.569	0	0	0	16	14	9	LmxM.36.5340.1-p1	>LmxM.36.5340.1-p1 | transcript=LmxM.36.5340.1 | gene=LmxM.36.5340 | organism=Leishmania_mexicana_MHOM/GT/2001/U1103 | gene_product=hypothetical protein, conserved | transcript_product=hypothetical protein, conserved | location=LmxM.20:2037420-2040011(-) |
hypothetical protein, unknown function	LmxM.23.1020	451000000	330000000	324000000	1240000000	961000000	1600000000	28.7486	28.2979	28.2714	30.2077	29.84	30.5754	0.00253935	-1.76841	12	12.507	0	323.31	4	5	3	7	8	8	LmxM.23.1020.1-p1	>LmxM.23.1020.1-p1 | transcript=LmxM.23.1020.1 | gene=LmxM.23.1020 | organism=Leishmania_mexicana_MHOM/GT/2001/U1103 | gene_product=hypothetical protein, unknown function | transcript_product=hypothetical protein, unknown function | location=LmxM.23:474162
hypothetical protein, conserved	LmxM.36.1290	0	0	0	30700000	27500000	49500000	20	20	20	24.8717	24.7129	25.5609	4.164e-05	-5.04853	2	22.25	0.00026096	3.8564	0	0	0	1	1	1	LmxM.36.1290.1-p1	>LmxM.36.1290.1-p1 | transcript=LmxM.36.1290.1 | gene=LmxM.36.1290 | organism=Leishmania_mexicana_MHOM/GT/2001/U1103 | gene_product=hypothetical protein, conserved | transcript_product=hypothetical protein, conserved | location=LmxM.20:469564-470145(+) | p
hypothetical protein, conserved	LmxM.33.1420	0	0	0	39200000	42300000	45700000	20	20	20	25.2243	25.3342	25.4457	1.23362e-07	-5.33473	5	30.261	0	7.6152	1	0	0	2	1	1	LmxM.33.1420.1-p1	>LmxM.33.1420.1-p1 | transcript=LmxM.33.1420.1 | gene=LmxM.33.1420 | organism=Leishmania_mexicana_MHOM/GT/2001/U1103 | gene_product=hypothetical protein, conserved | transcript_product=hypothetical protein, conserved | location=LmxM.33:622503-623336(-) | p
hypothetical protein, conserved	LmxM.36.4910	307000000	311000000	162000000	793000000	892000000	1030000000	28.1937	28.2123	27.2714	29.5627	29.7325	29.94	0.00490272	-1.8526	26	43.007	0	93.23	6	6	6	22	21	16	LmxM.36.4910.1-p1	>LmxM.36.4910.1-p1 | transcript=LmxM.36.4910.1 | gene=LmxM.36.4910 | organism=Leishmania_mexicana_MHOM/GT/2001/U1103 | gene_product=hypothetical protein, conserved | transcript_product=hypothetical protein, conserved | location=LmxM.20:1872113-1873195(-) |
hypothetical protein, conserved	LmxM.33.4070	23600000	18600000	24600000	110000000	115000000	34100000	24.4923	24.1488	24.5522	26.7129	26.7771	25.0233	0.039282	-1.77334	13	79.392	0	20.09	1	1	1	6	7	2	LmxM.33.4070.1-p1	>LmxM.33.4070.1-p1 | transcript=LmxM.33.4070.1 | gene=LmxM.33.4070 | organism=Leishmania_mexicana_MHOM/GT/2001/U1103 | gene_product=hypothetical protein, conserved | transcript_product=hypothetical protein, conserved | location=LmxM.33:1538436-1540505(+) |
hypothetical protein, conserved	LmxM.29.0300	0	0	0	9660000	8470000	16000000	20	20	20	23.2036	23.0139	23.9316	0.000267942	-3.38303	2	16.224	0.0028958	2.4687	0	0	0	1	1	1	LmxM.29.0300.1-p1	>LmxM.29.0300.1-p1 | transcript=LmxM.29.0300.1 | gene=LmxM.29.0300 | organism=Leishmania_mexicana_MHOM/GT/2001/U1103 | gene_product=hypothetical protein, conserved | transcript_product=hypothetical protein, conserved | location=LmxM.29:91181-91627(-) | pro
hypothetical protein	LmxM.04.0800	0	0	0	22900000	22800000	23500000	20	20	20	24.4488	24.4425	24.4862	5.21097e-10	-4.45918	3	33.905	0	5.0348	0	0	0	1	1	2	LmxM.04.0800.1-p1	>LmxM.04.0800.1-p1 | transcript=LmxM.04.0800.1 | gene=LmxM.04.0800 | organism=Leishmania_mexicana_MHOM/GT/2001/U1103 | gene_product=hypothetical protein | transcript_product=hypothetical protein | location=LmxM.04:295613-296530(-) | protein_length=305 | se
hypothetical protein, conserved	LmxM.31.1910	45800000	62600000	89100000	607000000	605000000	557000000	25.4488	25.8997	26.4089	29.1771	29.1724	29.0531	0.000329638	-3.21505	23	82.109	0	123.68	2	3	4	18	19	14	LmxM.31.1910.1-p1	>LmxM.31.1910.1-p1 | transcript=LmxM.31.1910.1 | gene=LmxM.31.1910 | organism=Leishmania_mexicana_MHOM/GT/2001/U1103 | gene_product=hypothetical protein, conserved | transcript_product=hypothetical protein, conserved | location=LmxM.31:737277-739481(-) | p
hypothetical protein, conserved	LmxM.07.0450	0	0	0	43000000	37400000	21500000	20	20	20	25.3578	25.1565	24.3578	8.42359e-05	-4.9574	4	19.541	0	6.8523	0	0	0	2	2	1	LmxM.07.0450.1-p1	>LmxM.07.0450.1-p1 | transcript=LmxM.07.0450.1 | gene=LmxM.07.0450 | organism=Leishmania_mexicana_MHOM/GT/2001/U1103 | gene_product=hypothetical protein, conserved | transcript_product=hypothetical protein, conserved | location=LmxM.07:195149-195649(-) | p
hypothetical protein, conserved	LmxM.17.0850	0	0	0	91700000	119000000	62800000	20	20	20	26.4504	26.8264	25.9043	1.82259e-05	-6.39369	4	13.195	0	47.569	0	0	0	3	2	2	LmxM.17.0850.1-p1	>LmxM.17.0850.1-p1 | transcript=LmxM.17.0850.1 | gene=LmxM.17.0850 | organism=Leishmania_mexicana_MHOM/GT/2001/U1103 | gene_product=hypothetical protein, conserved | transcript_product=hypothetical protein, conserved | location=LmxM.17:399619-399972(-) | p
hypothetical protein, conserved	LmxM.34.1520	0	0	0	9500000	9360000	15400000	20	20	20	23.1795	23.1581	23.8764	0.000134101	-3.40467	5	80.418	0	7.2606	0	0	0	2	2	1	LmxM.34.1520.1-p1	>LmxM.34.1520.1-p1 | transcript=LmxM.34.1520.1 | gene=LmxM.34.1520 | organism=Leishmania_mexicana_MHOM/GT/2001/U1103 | gene_product=hypothetical protein, conserved | transcript_product=hypothetical protein, conserved | location=LmxM.34:574544-576730(-) | p
hypothetical protein, conserved	LmxM.34.0670	42200000	49900000	45500000	245000000	274000000	216000000	25.3307	25.5725	25.4394	27.8682	28.0296	27.6865	3.76184e-05	-2.41387	33	456.29	0	262.65	3	3	2	18	20	6	LmxM.34.0670.1-p1	>LmxM.34.0670.1-p1 | transcript=LmxM.34.0670.1 | gene=LmxM.34.0670 | organism=Leishmania_mexicana_MHOM/GT/2001/U1103 | gene_product=hypothetical protein, conserved | transcript_product=hypothetical protein, conserved | location=LmxM.34:237085-249597(+) | p
hypothetical protein, conserved	LmxM.03.0840	0	24200000	0	118000000	90100000	84300000	20	24.5285	20	26.8142	26.425	26.329	0.0297876	-5.01325	15	103.7	0	44.332	0	1	0	7	7	4	LmxM.03.0840.1-p1	>LmxM.03.0840.1-p1 | transcript=LmxM.03.0840.1 | gene=LmxM.03.0840 | organism=Leishmania_mexicana_MHOM/GT/2001/U1103 | gene_product=hypothetical protein, conserved | transcript_product=hypothetical protein, conserved | location=LmxM.03:323107-326034(-) | p
hypothetical protein, conserved	LmxM.31.3830	0	0	0	35500000	36000000	64600000	20	20	20	25.0813	25.1015	25.945	4.62603e-05	-5.37595	6	20.997	0	6.2377	1	0	0	3	4	2	LmxM.31.3830.1-p1	>LmxM.31.3830.1-p1 | transcript=LmxM.31.3830.1 | gene=LmxM.31.3830 | organism=Leishmania_mexicana_MHOM/GT/2001/U1103 | gene_product=hypothetical protein, conserved | transcript_product=hypothetical protein, conserved | location=LmxM.31:1455578-1456129(+) |
hypothetical protein, conserved	LmxM.13.0850	24500000	0	0	82100000	86300000	54600000	24.5463	20	20	26.2909	26.3629	25.7024	0.0395861	-4.60329	7	91.606	0	10.944	1	0	1	6	6	3	LmxM.13.0850.1-p1	>LmxM.13.0850.1-p1 | transcript=LmxM.13.0850.1 | gene=LmxM.13.0850 | organism=Leishmania_mexicana_MHOM/GT/2001/U1103 | gene_product=hypothetical protein, conserved | transcript_product=hypothetical protein, conserved | location=LmxM.13:265262-267871(-) | p
hypothetical protein, conserved	LmxM.08_29.0350	0	0	0	51400000	48200000	72000000	20	20	20	25.6153	25.5225	26.1015	5.68035e-06	-5.74643	9	155.26	0	20.035	0	0	0	3	3	1	LmxM.08_29.0350.1-p1	>LmxM.08_29.0350.1-p1 | transcript=LmxM.08_29.0350.1 | gene=LmxM.08_29.0350 | organism=Leishmania_mexicana_MHOM/GT/2001/U1103 | gene_product=hypothetical protein, conserved | transcript_product=hypothetical protein, conserved | location=LmxM.08:1035890-103
hypothetical protein, conserved	LmxM.11.0740	0	0	0	31200000	23300000	40000000	20	20	20	24.895	24.4738	25.2535	2.7012e-05	-4.87412	3	47.709	0	11.11	0	1	1	1	1	1	LmxM.11.0740.1-p1	>LmxM.11.0740.1-p1 | transcript=LmxM.11.0740.1 | gene=LmxM.11.0740 | organism=Leishmania_mexicana_MHOM/GT/2001/U1103 | gene_product=hypothetical protein, conserved | transcript_product=hypothetical protein, conserved | location=LmxM.11:283414-284742(+) | p
hypothetical protein, conserved	LmxM.20.0140	0	0	0	46900000	37300000	59500000	20	20	20	25.4831	25.1527	25.8264	9.3909e-06	-5.48738	10	128.59	0	20.867	1	1	0	3	4	3	LmxM.20.0140.1-p1	>LmxM.20.0140.1-p1 | transcript=LmxM.20.0140.1 | gene=LmxM.20.0140 | organism=Leishmania_mexicana_MHOM/GT/2001/U1103 | gene_product=hypothetical protein, conserved | transcript_product=hypothetical protein, conserved | location=LmxM.20:2682563-2686210(-) |
hypothetical protein, conserved	LmxM.11.1310	0	0	0	14700000	19400000	18100000	20	20	20	23.8093	24.2096	24.1095	4.66988e-06	-4.04278	3	44.244	0	5.7289	0	0	0	3	3	1	LmxM.11.1310.1-p1	>LmxM.11.1310.1-p1 | transcript=LmxM.11.1310.1 | gene=LmxM.11.1310 | organism=Leishmania_mexicana_MHOM/GT/2001/U1103 | gene_product=hypothetical protein, conserved | transcript_product=hypothetical protein, conserved | location=LmxM.11:532616-533824(+) | p
hypothetical protein, conserved	LmxM.24.1560	91600000	76600000	71400000	1140000000	1050000000	720000000	26.4488	26.1908	26.0894	30.0864	29.9677	29.4234	9.99237e-05	-3.58281	22	67.501	0	323.31	5	4	5	18	18	13	LmxM.24.1560.1-p1	>LmxM.24.1560.1-p1 | transcript=LmxM.24.1560.1 | gene=LmxM.24.1560 | organism=Leishmania_mexicana_MHOM/GT/2001/U1103 | gene_product=hypothetical protein, conserved | transcript_product=hypothetical protein, conserved | location=LmxM.24:585345-587147(+) | p
hypothetical protein, conserved	LmxM.05.0260	0	0	0	27300000	26800000	38600000	20	20	20	24.7024	24.6757	25.2021	9.15905e-06	-4.86007	4	42.533	0	9.7256	0	0	0	3	3	3	LmxM.05.0260.1-p1	>LmxM.05.0260.1-p1 | transcript=LmxM.05.0260.1 | gene=LmxM.05.0260 | organism=Leishmania_mexicana_MHOM/GT/2001/U1103 | gene_product=hypothetical protein, conserved | transcript_product=hypothetical protein, conserved | location=LmxM.05:89410-90582(+) | pro
hypothetical protein, conserved	LmxM.08.0120	0	0	0	46000000	56800000	38100000	20	20	20	25.4551	25.7594	25.1833	5.12104e-06	-5.46594	5	30.237	0	12.383	0	0	0	2	4	1	LmxM.08.0120.1-p1	>LmxM.08.0120.1-p1 | transcript=LmxM.08.0120.1 | gene=LmxM.08.0120 | organism=Leishmania_mexicana_MHOM/GT/2001/U1103 | gene_product=hypothetical protein, conserved | transcript_product=hypothetical protein, conserved | location=LmxM.08:1192678-1193490(+) |
hypothetical protein, conserved	LmxM.34.4790	0	0	0	26800000	34700000	27200000	20	20	20	24.6757	25.0484	24.6971	2.38498e-06	-4.80709	3	24.755	0	16.018	1	1	1	1	3	1	LmxM.34.4790.1-p1	>LmxM.34.4790.1-p1 | transcript=LmxM.34.4790.1 | gene=LmxM.34.4790 | organism=Leishmania_mexicana_MHOM/GT/2001/U1103 | gene_product=hypothetical protein, conserved | transcript_product=hypothetical protein, conserved | location=LmxM.34:1752748-1753410(+) |
hypothetical protein, conserved	LmxM.36.2850	0	0	0	43600000	36200000	25600000	20	20	20	25.3778	25.1095	24.6096	2.36982e-05	-5.03232	3	28.439	0	5.8006	0	0	0	1	2	1	LmxM.36.2850.1-p1	>LmxM.36.2850.1-p1 | transcript=LmxM.36.2850.1 | gene=LmxM.36.2850 | organism=Leishmania_mexicana_MHOM/GT/2001/U1103 | gene_product=hypothetical protein, conserved | transcript_product=hypothetical protein, conserved | location=LmxM.20:1150644-1151426(-) |
Metabolism and Mitochondrial Proteins
D-lactate dehydrogenase-like protein	LmxM.27.2020	1020000000	978000000	1010000000	3100000000	3000000000	3030000128	29.9259	29.8653	29.9117	31.5296	31.4823	31.4967	2.57172e-07	-1.60191	26	53.423	0	323.31	13	12	14	23	21	20	LmxM.27.2020.1-p1	>LmxM.27.2020.1-p1 | transcript=LmxM.27.2020.1 | gene=LmxM.27.2020 | organism=Leishmania_mexicana_MHOM/GT/2001/U1103 | gene_product=D-lactate dehydrogenase-like protein | transcript_product=D-lactate dehydrogenase-like protein | location=LmxM.27:843979-845
amidohydrolase, putative	LmxM.20.1560	0	0	0	73300000	80700000	39600000	20	20	20	26.1273	26.2661	25.239	5.28144e-05	-5.87746	2	42.963	0	5.1253	0	0	0	2	2	2	LmxM.20.1560.1-p1	>LmxM.20.1560.1-p1 | transcript=LmxM.20.1560.1 | gene=LmxM.20.1560 | organism=Leishmania_mexicana_MHOM/GT/2001/U1103 | gene_product=amidohydrolase, putative | transcript_product=amidohydrolase, putative | location=LmxM.20:3320833-3322023(-) | protein_lengt
diphthine synthase-like protein	LmxM.30.1610	0	0	0	95100000	86800000	80500000	20	20	20	26.5029	26.3712	26.2625	8.45793e-08	-6.37887	7	29.55	0	198.06	1	0	0	2	2	2	LmxM.30.1610.1-p1	>LmxM.30.1610.1-p1 | transcript=LmxM.30.1610.1 | gene=LmxM.30.1610 | organism=Leishmania_mexicana_MHOM/GT/2001/U1103 | gene_product=diphthine synthase-like protein | transcript_product=diphthine synthase-like protein | location=LmxM.30:763685-764500(-) | p
glycosyl transferase, putative	LmxM.34.5250	64200000	59400000	54400000	760000000	824000000	507000000	25.9361	25.824	25.6971	29.5014	29.6181	28.9174	0.000101036	-3.52659	18	52.037	0	77.704	3	3	2	15	16	10	LmxM.34.5250.1-p1	>LmxM.34.5250.1-p1 | transcript=LmxM.34.5250.1 | gene=LmxM.34.5250 | organism=Leishmania_mexicana_MHOM/GT/2001/U1103 | gene_product=glycosyl transferase, putative | transcript_product=glycosyl transferase, putative | location=LmxM.34:1916111-1917511(+) | p
isopentenyl-diphosphate delta-isomerase (ty	LmxM.34.5330	1930000000	2130000000	2000000000	13400000512	12800000000	9290000384	30.846	30.9882	30.8974	33.6415	33.5754	33.113	0.000121983	-2.53282	32	39.433	0	323.31	22	20	20	28	28	25	LmxM.34.5330.1-p1	>LmxM.34.5330.1-p1 | transcript=LmxM.34.5330.1 | gene=LmxM.34.5330 | organism=Leishmania_mexicana_MHOM/GT/2001/U1103 | gene_product=isopentenyl-diphosphate delta-isomerase (type II), putative | transcript_product=isopentenyl-diphosphate delta-isomerase (ty
farnesyltransferase, putative	LmxM.30.2940	0	0	37500000	194000000	186000000	189000000	20	20	25.1604	27.5315	27.4707	27.4938	0.0283262	-5.77854	12	47.425	0	53.74	1	2	1	9	11	5	LmxM.30.2940.1-p1	>LmxM.30.2940.1-p1 | transcript=LmxM.30.2940.1 | gene=LmxM.30.2940 | organism=Leishmania_mexicana_MHOM/GT/2001/U1103 | gene_product=farnesyltransferase, putative | transcript_product=farnesyltransferase, putative | location=LmxM.30:1342727-1343971(-) | pro
lathosterol oxidase-like protein	LmxM.23.1300	0	0	0	149000000	165000000	134000000	20	20	20	27.1507	27.2979	26.9977	1.29536e-07	-7.14876	4	35.316	0	7.7041	0	1	1	3	3	2	LmxM.23.1300.1-p1	>LmxM.23.1300.1-p1 | transcript=LmxM.23.1300.1 | gene=LmxM.23.1300 | organism=Leishmania_mexicana_MHOM/GT/2001/U1103 | gene_product=lathosterol oxidase-like protein | transcript_product=lathosterol oxidase-like protein | location=LmxM.23:596294-597202(+) |
diacylglycerol kinase-like protein	LmxM.34.5370	0	0	27100000	70600000	66000000	98900000	20	20	24.6918	26.0732	25.976	26.5595	0.0421097	-4.63894	8	43.086	0	9.3945	0	0	1	4	4	5	LmxM.34.5370.1-p1	>LmxM.34.5370.1-p1 | transcript=LmxM.34.5370.1 | gene=LmxM.34.5370 | organism=Leishmania_mexicana_MHOM/GT/2001/U1103 | gene_product=diacylglycerol kinase-like protein | transcript_product=diacylglycerol kinase-like protein | location=LmxM.34:1940050-194121
phosphoacetylglucosamine mutase-like protein	LmxM.07.0805	84500000	64500000	74200000	279000000	276000000	173000000	26.3324	25.9428	26.1449	28.0557	28.0401	27.3662	0.00268948	-1.68061	21	65.472	0	52.669	2	2	3	14	13	11	LmxM.07.0805.1-p1	>LmxM.07.0805.1-p1 | transcript=LmxM.07.0805.1 | gene=LmxM.07.0805 | organism=Leishmania_mexicana_MHOM/GT/2001/U1103 | gene_product=phosphoacetylglucosamine mutase-like protein | transcript_product=phosphoacetylglucosamine mutase-like protein | location=Lm
mannosyltransferase-like protein	LmxM.30.1870	0	0	0	48500000	45900000	64500000	20	20	20	25.5315	25.452	25.9428	3.15317e-06	-5.64209	8	106.38	0	16.944	2	0	0	5	3	2	LmxM.30.1870.1-p1;LmxM.30.1880.1-p1;LmxM.30.1885.1-p1	>LmxM.30.1870.1-p1 | transcript=LmxM.30.1870.1 | gene=LmxM.30.1870 | organism=Leishmania_mexicana_MHOM/GT/2001/U1103 | gene_product=mannosyltransferase-like protein | transcript_product=mannosyltransferase-like protein | location=LmxM.30:890860-893751(-) |
fatty acid desaturase, putative	LmxM.32.3270	107000000	83000000	70700000	580000000	516000000	341000000	26.673	26.3066	26.0752	29.1115	28.9428	28.3452	0.0010841	-2.44821	14	45.46	0	93.082	3	3	2	12	12	6	LmxM.32.3270.1-p1	>LmxM.32.3270.1-p1 | transcript=LmxM.32.3270.1 | gene=LmxM.32.3270 | organism=Leishmania_mexicana_MHOM/GT/2001/U1103 | gene_product=fatty acid desaturase, putative | transcript_product=fatty acid desaturase, putative | location=LmxM.32:1404127-1405311(+) |
GTPase, putative	LmxM.05.0460	57200000	31200000	143000000	256000000	236000000	353000000	25.7695	24.895	27.0914	27.9316	27.8142	28.3951	0.0325241	-2.12829	20	71.969	0	41.243	4	2	7	15	14	7	LmxM.05.0460.1-p1	>LmxM.05.0460.1-p1 | transcript=LmxM.05.0460.1 | gene=LmxM.05.0460 | organism=Leishmania_mexicana_MHOM/GT/2001/U1103 | gene_product=GTPase, putative | transcript_product=GTPase, putative | location=LmxM.05:155089-156972(+) | protein_length=627 | sequence_S
short chain dehydrogenase/reductase, putative	LmxM.24.1820	0	0	0	51200000	45900000	52900000	20	20	20	25.6096	25.452	25.6568	9.1357e-08	-5.5728	5	54.691	0	9.2301	0	0	0	4	3	2	LmxM.24.1820.1-p1	>LmxM.24.1820.1-p1 | transcript=LmxM.24.1820.1 | gene=LmxM.24.1820 | organism=Leishmania_mexicana_MHOM/GT/2001/U1103 | gene_product=short chain dehydrogenase/reductase, putative | transcript_product=short chain dehydrogenase/reductase, putative | location=
EMG1/NEP1 methyltransferase, putative	LmxM.16.1390	14900000	10800000	10700000	62400000	65700000	38800000	23.8288	23.3645	23.3511	25.895	25.9694	25.2096	0.00165065	-2.17651	7	32.614	0	24.366	1	1	1	2	3	2	LmxM.16.1390.1-p1	>LmxM.16.1390.1-p1 | transcript=LmxM.16.1390.1 | gene=LmxM.16.1390 | organism=Leishmania_mexicana_MHOM/GT/2001/U1103 | gene_product=EMG1/NEP1 methyltransferase, putative | transcript_product=EMG1/NEP1 methyltransferase, putative | location=LmxM.16:560588-5
n-terminal acetyltransferase comple	LmxM.25.0020	0	0	0	43200000	32800000	41000000	20	20	20	25.3645	24.9672	25.2891	1.79211e-06	-5.20695	4	27.674	0.00026998	4.5718	0	0	0	2	1	1	LmxM.25.0020.1-p1	>LmxM.25.0020.1-p1 | transcript=LmxM.25.0020.1 | gene=LmxM.25.0020 | organism=Leishmania_mexicana_MHOM/GT/2001/U1103 | gene_product=n-terminal acetyltransferase complex ard1 subunit homolog, putative | transcript_product=n-terminal acetyltransferase comple
acetyltransferase-like protein	LmxM.23.1350	0	0	0	22400000	19100000	29800000	20	20	20	24.417	24.1871	24.8288	1.83196e-05	-4.47762	8	79.13	0	12.566	0	2	0	2	2	1	LmxM.23.1350.1-p1	>LmxM.23.1350.1-p1 | transcript=LmxM.23.1350.1 | gene=LmxM.23.1350 | organism=Leishmania_mexicana_MHOM/GT/2001/U1103 | gene_product=acetyltransferase-like protein | transcript_product=acetyltransferase-like protein | location=LmxM.23:630432-632540(+) | pro
Enoyl-CoA hydrat	LmxM.36.3280	0	0	0	62000000	56000000	37200000	20	20	20	25.8858	25.7389	25.1488	1.56238e-05	-5.59116	12	131.48	0	11.278	0	0	0	4	4	1	LmxM.36.3280.1-p1	>LmxM.36.3280.1-p1 | transcript=LmxM.36.3280.1 | gene=LmxM.36.3280 | organism=Leishmania_mexicana_MHOM/GT/2001/U1103 | gene_product=Enoyl-CoA hydratase/isomerase family/2-enoyl-CoA Hydratase C-terminal region, putative | transcript_product=Enoyl-CoA hydrat
thioredoxin, putative	LmxM.26.0670	0	0	0	23400000	24300000	28100000	20	20	20	24.48	24.5345	24.7441	5.68248e-07	-4.58617	3	19.315	0	13.451	1	1	1	2	2	1	LmxM.26.0670.1-p1	>LmxM.26.0670.1-p1 | transcript=LmxM.26.0670.1 | gene=LmxM.26.0670 | organism=Leishmania_mexicana_MHOM/GT/2001/U1103 | gene_product=thioredoxin, putative | transcript_product=thioredoxin, putative | location=LmxM.26:175206-175709(-) | protein_length=167 |
Complex1_LYR-like, putative	LmxM.13.0820	0	0	0	42200000	37500000	56500000	20	20	20	25.3307	25.1604	25.7517	6.61461e-06	-5.41429	4	27.202	0	9.4569	0	0	0	3	3	1	LmxM.13.0820.1-p1	>LmxM.13.0820.1-p1 | transcript=LmxM.13.0820.1 | gene=LmxM.13.0820 | organism=Leishmania_mexicana_MHOM/GT/2001/U1103 | gene_product=Complex1_LYR-like, putative | transcript_product=Complex1_LYR-like, putative | location=LmxM.13:253767-254513(-) | protein_l
kinetoplast-associated protein-like protein	LmxM.27.0240	231000000	237000000	211000000	634000000	1020000000	2169999872	27.7833	27.8203	27.6527	29.2399	29.9259	31.015	0.0112933	-2.30819	7	145.67	0	323.31	5	5	5	6	5	5	LmxM.27.0240.1-p1	>LmxM.27.0240.1-p1 | transcript=LmxM.27.0240.1 | gene=LmxM.27.0240 | organism=Leishmania_mexicana_MHOM/GT/2001/U1103 | gene_product=kinetoplast-associated protein-like protein | transcript_product=kinetoplast-associated protein-like protein | location=LmxM
Emopamil binding protein, putative	LmxM.27.1090	28800000	0	0	93400000	94400000	120000000	24.7796	20	20	26.4769	26.4923	26.8385	0.0349943	-5.00937	5	22.183	0	15.536	1	0	0	4	4	3	LmxM.27.1090.1-p1	>LmxM.27.1090.1-p1 | transcript=LmxM.27.1090.1 | gene=LmxM.27.1090 | organism=Leishmania_mexicana_MHOM/GT/2001/U1103 | gene_product=Emopamil binding protein, putative | transcript_product=Emopamil binding protein, putative | location=LmxM.27:448225-448818(
Present in the outer mitochondrial membrane prot	LmxM.34.4270	102000000	81800000	140000000	405000000	399000000	230000000	26.604	26.2856	27.0609	28.5933	28.5718	27.7771	0.00897627	-1.66393	8	19.284	0	211.9	4	3	4	7	5	3	LmxM.34.4270.1-p1	>LmxM.34.4270.1-p1 | transcript=LmxM.34.4270.1 | gene=LmxM.34.4270 | organism=Leishmania_mexicana_MHOM/GT/2001/U1103 | gene_product=Present in the outer mitochondrial membrane proteome 6 | transcript_product=Present in the outer mitochondrial membrane prot
Present in the outer mitochondrial membrane prot	LmxM.34.5280	311000000	303000000	301000000	2760000000	2609999872	1780000000	28.2123	28.1747	28.1652	31.362	31.2814	30.7292	0.000123088	-2.94013	18	28.947	0	323.31	6	7	7	17	16	16	LmxM.34.5280.1-p1	>LmxM.34.5280.1-p1 | transcript=LmxM.34.5280.1 | gene=LmxM.34.5280 | organism=Leishmania_mexicana_MHOM/GT/2001/U1103 | gene_product=Present in the outer mitochondrial membrane proteome 5 | transcript_product=Present in the outer mitochondrial membrane prot
Present in the outer mitochondrial membrane p	LmxM.32.2930	0	0	0	205000000	215000000	250000000	20	20	20	27.611	27.6798	27.8974	9.3136e-08	-7.72939	13	143.15	0	88.94	0	0	0	10	9	6	LmxM.32.2930.1-p1	>LmxM.32.2930.1-p1 | transcript=LmxM.32.2930.1 | gene=LmxM.32.2930 | organism=Leishmania_mexicana_MHOM/GT/2001/U1103 | gene_product=Present in the outer mitochondrial membrane proteome 22-2 | transcript_product=Present in the outer mitochondrial membrane p
Flagellar/PFR Proteins
paraflagellar rod component, putative	LmxM.36.4230	130000000	116000000	94200000	2130000000	2120000000	2000000000	26.9539	26.7895	26.4892	30.9882	30.9814	30.8974	7.09986e-06	-4.21142	47	117.74	0	323.31	7	7	5	35	39	34	LmxM.36.4230.1-p1	>LmxM.36.4230.1-p1 | transcript=LmxM.36.4230.1 | gene=LmxM.36.4230 | organism=Leishmania_mexicana_MHOM/GT/2001/U1103 | gene_product=paraflagellar rod component, putative | transcript_product=paraflagellar rod component, putative | location=LmxM.20:1587954-
flagellar attachment zone protein, putative (fra	LmxM.33.2530	62600000	81000000	70200000	261000000	276000000	335000000	25.8997	26.2714	26.065	27.9595	28.0401	28.3196	0.000188275	-2.0277	14	251.28	0	28.206	1	2	1	6	8	3	LmxM.33.2530.1-p1	>LmxM.33.2530.1-p1 | transcript=LmxM.33.2530.1 | gene=LmxM.33.2530 | organism=Leishmania_mexicana_MHOM/GT/2001/U1103 | gene_product=flagellar attachment zone protein, putative (fragment) | transcript_product=flagellar attachment zone protein, putative (fra
Paraflagellar Rod Proteome Component 9, putative | loc	LmxM.31.1680	0	19700000	0	404000000	302000000	316000000	20	24.2317	20	28.5898	28.17	28.2353	0.00812653	-6.92114	5	15.759	0	78.47	0	1	0	4	4	5	LmxM.31.1680.1-p1	>LmxM.31.1680.1-p1 | transcript=LmxM.31.1680.1 | gene=LmxM.31.1680 | organism=Leishmania_mexicana_MHOM/GT/2001/U1103 | gene_product=Paraflagellar Rod Proteome Component 9, putative | transcript_product=Paraflagellar Rod Proteome Component 9, putative | loc
paraflagellar rod component, putative	LmxM.32.0610	590000000	686000000	571000000	1940000000	2000000000	2350000128	29.1361	29.3536	29.0889	30.8534	30.8974	31.13	0.000117182	-1.76736	5	14.22	0	308.24	5	3	4	5	5	5	LmxM.32.0610.1-p1	>LmxM.32.0610.1-p1 | transcript=LmxM.32.0610.1 | gene=LmxM.32.0610 | organism=Leishmania_mexicana_MHOM/GT/2001/U1103 | gene_product=paraflagellar rod component, putative | transcript_product=paraflagellar rod component, putative | location=LmxM.32:209402-2
Paraflagellar rod protein 2	LmxM.16.1430	5870000128	6579999744	6680000000	25799999488	25200001024	24299999232	32.4507	32.6154	32.6372	34.5867	34.5527	34.5002	6.52583e-06	-1.97875	65	68.684	0	323.31	34	41	36	53	57	49	LmxM.16.1430.1-p1	>LmxM.16.1430.1-p1 | transcript=LmxM.16.1430.1 | gene=LmxM.16.1430 | organism=Leishmania_mexicana_MHOM/GT/2001/U1103 | gene_product=Paraflagellar rod protein 2 | transcript_product=Paraflagellar rod protein 2 | location=LmxM.16:573963-575762(-) | protein_l
paraflagellar rod protein 1D, putative	LmxM.08_29.1760	4140000000	4499999744	4680000000	19800000512	19299999744	14599999488	31.947	32.0673	32.1239	34.2048	34.1679	33.7653	0.000183502	-1.99993	67	69.033	0	323.31	31	31	29	52	56	43	LmxM.08_29.1760.1-p1;LmxM.08_29.1750.1-p1	>LmxM.08_29.1760.1-p1 | transcript=LmxM.08_29.1760.1 | gene=LmxM.08_29.1760 | organism=Leishmania_mexicana_MHOM/GT/2001/U1103 | gene_product=paraflagellar rod protein 1D, putative | transcript_product=paraflagellar rod protein 1D, putative | location=LmxM.
Flagellar Member 5	LmxM.34.2400	8290000	10700000	13400000	204000000	182000000	105000000	22.9829	23.3511	23.6757	27.604	27.4394	26.6458	0.000402071	-3.89313	29	193.43	0	82.116	2	1	2	17	17	4	LmxM.34.2400.1-p1	>LmxM.34.2400.1-p1 | transcript=LmxM.34.2400.1 | gene=LmxM.34.2400 | organism=Leishmania_mexicana_MHOM/GT/2001/U1103 | gene_product=Flagellar Member 5 | transcript_product=Flagellar Member 5 | location=LmxM.34:900728-906097(+) | protein_length=1789 | seque
paraflagellar rod protein 5, putative	LmxM.27.1850	0	0	0	62500000	28100000	53100000	20	20	20	25.8974	24.7441	25.6622	0.000102537	-5.43454	5	88.63	0	43.406	0	0	0	4	2	1	LmxM.27.1850.1-p1	>LmxM.27.1850.1-p1 | transcript=LmxM.27.1850.1 | gene=LmxM.27.1850 | organism=Leishmania_mexicana_MHOM/GT/2001/U1103 | gene_product=paraflagellar rod protein 5, putative | transcript_product=paraflagellar rod protein 5, putative | location=LmxM.27:774203-7
Flagellar Member 7	LmxM.31.3150	0	0	0	200000000	214000000	127000000	20	20	20	27.5754	27.673	26.9203	6.2359e-06	-7.38957	20	263.34	0	53.554	0	1	0	4	5	2	LmxM.31.3150.1-p1	>LmxM.31.3150.1-p1 | transcript=LmxM.31.3150.1 | gene=LmxM.31.3150 | organism=Leishmania_mexicana_MHOM/GT/2001/U1103 | gene_product=Flagellar Member 7 | transcript_product=Flagellar Member 7 | location=LmxM.31:1228378-1235511(+) | protein_length=2377 | seq
paraflagellar rod protein, putative	LmxM.07.0310	16200000	0	0	412000000	351000000	283000000	23.9495	20	20	28.6181	28.3869	28.0762	0.00603457	-7.0439	23	89.435	0	127.29	1	1	0	16	14	9	LmxM.07.0310.1-p1	>LmxM.07.0310.1-p1 | transcript=LmxM.07.0310.1 | gene=LmxM.07.0310 | organism=Leishmania_mexicana_MHOM/GT/2001/U1103 | gene_product=paraflagellar rod protein, putative | transcript_product=paraflagellar rod protein, putative | location=LmxM.07:132982-13540
paraflagellar rod component, putative	LmxM.36.4780	95500000	202000000	191000000	791000000	764000000	712000000	26.509	27.5898	27.509	29.5591	29.509	29.4073	0.0028371	-2.28921	16	33.638	0	213.93	2	6	5	13	13	10	LmxM.36.4780.1-p1	>LmxM.36.4780.1-p1 | transcript=LmxM.36.4780.1 | gene=LmxM.36.4780 | organism=Leishmania_mexicana_MHOM/GT/2001/U1103 | gene_product=paraflagellar rod component, putative | transcript_product=paraflagellar rod component, putative | location=LmxM.20:1827782-
paraflagellar rod component, putative	LmxM.09.1320	25800000	69600000	31300000	716000000	745000000	535000000	24.6209	26.0526	24.8997	29.4154	29.4727	28.995	0.000898093	-4.1033	22	68.043	0	250.71	1	3	2	13	12	16	LmxM.09.1320.1-p1	>LmxM.09.1320.1-p1 | transcript=LmxM.09.1320.1 | gene=LmxM.09.1320 | organism=Leishmania_mexicana_MHOM/GT/2001/U1103 | gene_product=paraflagellar rod component, putative | transcript_product=paraflagellar rod component, putative | location=LmxM.09:485712-4
Gamma-tubulin complex component 3-like protein | locatio	LmxM.36.2240	0	0	0	61700000	61200000	62700000	20	20	20	25.8788	25.867	25.902	5.55974e-11	-5.88259	3	281.54	0.0028895	2.4505	1	1	0	1	1	1	LmxM.36.2240.1-p1	>LmxM.36.2240.1-p1 | transcript=LmxM.36.2240.1 | gene=LmxM.36.2240 | organism=Leishmania_mexicana_MHOM/GT/2001/U1103 | gene_product=Gamma-tubulin complex component 3-like protein | transcript_product=Gamma-tubulin complex component 3-like protein | locatio
Cytoskeleton	LmxM.34.5340	210000000	210000000	278000000	6590000128	6380000256	6160000000	27.6458	27.6458	28.0505	32.6176	32.5709	32.5203	4.09038e-06	-4.78889	21	38.891	0	323.31	6	6	7	18	19	18	LmxM.34.5340.1-p1	>LmxM.34.5340.1-p1 | transcript=LmxM.34.5340.1 | gene=LmxM.34.5340 | organism=Leishmania_mexicana_MHOM/GT/2001/U1103 | gene_product=Dynein heavy chain and region D6 of dynein motor/Ankyrin repeats (3 copies), putative | transcript_product=Dynein heavy chai
Dynein heavy chai	LmxM.25.0980	459000000	453000000	672000000	1770000000	1760000000	1460000000	28.7739	28.7549	29.3239	30.7211	30.7129	30.4433	0.00128424	-1.67487	135	536.54	0	323.31	23	23	28	83	80	41	LmxM.25.0980.1-p1	>LmxM.25.0980.1-p1 | transcript=LmxM.25.0980.1 | gene=LmxM.25.0980 | organism=Leishmania_mexicana_MHOM/GT/2001/U1103 | gene_product=dynein heavy chain, putative | transcript_product=dynein heavy chain, putative | location=LmxM.25:356453-370561(+) | protein
dynein heavy chain, putative	LmxM.14.1060	0	0	0	45500000	12800000	19800000	20	20	20	25.4394	23.6096	24.239	0.0011759	-4.42933	10	474	0	18.852	0	0	0	6	2	2	LmxM.14.1060.1-p1	>LmxM.14.1060.1-p1 | transcript=LmxM.14.1060.1 | gene=LmxM.14.1060 | organism=Leishmania_mexicana_MHOM/GT/2001/U1103 | gene_product=dynein heavy chain, putative | transcript_product=dynein heavy chain, putative | location=LmxM.14:412946-425752(+) | protein
dynein heavy chain, putative	LmxM.21.1020	0	0	0	14300000	13800000	16300000	20	20	20	23.7695	23.7182	23.9584	8.03456e-07	-3.81535	3	35.055	0.0010081	3.2082	0	0	0	1	1	1	LmxM.21.1020.1-p1	>LmxM.21.1020.1-p1 | transcript=LmxM.21.1020.1 | gene=LmxM.21.1020 | organism=Leishmania_mexicana_MHOM/GT/2001/U1103 | gene_product=dynein arm light chain, putative | transcript_product=dynein arm light chain, putative | location=LmxM.21:403436-404383(+) |
dynein arm light chain, putative	LmxM.28.0610	0	0	0	101000000	79300000	112000000	20	20	20	26.5898	26.2408	26.7389	1.56728e-06	-6.52317	26	477.25	0	27.586	0	0	0	13	9	4	LmxM.28.0610.1-p1	>LmxM.28.0610.1-p1 | transcript=LmxM.28.0610.1 | gene=LmxM.28.0610 | organism=Leishmania_mexicana_MHOM/GT/2001/U1103 | gene_product=dynein heavy chain, putative | transcript_product=dynein heavy chain, putative | location=LmxM.28:211032-223727(-) | protein
dynein heavy chain, putative	LmxM.23.1310	0	0	0	127000000	116000000	95800000	20	20	20	26.9203	26.7895	26.5135	5.98924e-07	-6.74111	36	543.73	0	49.453	0	0	1	12	15	4	LmxM.23.1310.1-p1	>LmxM.23.1310.1-p1 | transcript=LmxM.23.1310.1 | gene=LmxM.23.1310 | organism=Leishmania_mexicana_MHOM/GT/2001/U1103 | gene_product=dynein heavy chain, putative | transcript_product=dynein heavy chain, putative | location=LmxM.23:599991-614264(+) | protein
dynein heavy chain, putative	LmxM.26.1020	0	0	0	215000000	95900000	14800000	20	20	20	27.6798	26.515	23.8191	0.00628905	-6.00463	20	458.37	0	101.88	0	0	0	11	7	1	LmxM.26.1020.1-p1	>LmxM.26.1020.1-p1 | transcript=LmxM.26.1020.1 | gene=LmxM.26.1020 | organism=Leishmania_mexicana_MHOM/GT/2001/U1103 | gene_product=Inner arm dynein 5-1 | transcript_product=Inner arm dynein 5-1 | location=LmxM.26:293630-305767(+) | protein_length=4045 | s
Inner arm dynein 5-1	LmxM.24.1030	32800000	42900000	52200000	239000000	264000000	287000000	24.9672	25.3545	25.6375	27.8324	27.976	28.0965	0.000222228	-2.64855	13	24.01	0	159.43	3	4	4	7	8	8	LmxM.24.1030.1-p1	>LmxM.24.1030.1-p1 | transcript=LmxM.24.1030.1 | gene=LmxM.24.1030 | organism=Leishmania_mexicana_MHOM/GT/2001/U1103 | gene_product=dynein light chain, putative | transcript_product=dynein light chain, putative | location=LmxM.24:355966-356598(+) | protein
dynein light chain, putative	LmxM.15.1330	0	0	0	73800000	88100000	59100000	20	20	20	26.1371	26.3926	25.8167	3.29034e-06	-6.11547	9	47.166	0	31.767	0	0	0	4	7	2	LmxM.15.1330.1-p1	>LmxM.15.1330.1-p1 | transcript=LmxM.15.1330.1 | gene=LmxM.15.1330 | organism=Leishmania_mexicana_MHOM/GT/2001/U1103 | gene_product=actin-like protein, putative | transcript_product=actin-like protein, putative | location=LmxM.15:496882-498204(-) | protein
actin-like protein, putative															-42.7414
Ribosome Associated
60S acidic ribosomal protein, putative	LmxM.15.0380	3769999872	3390000128	2590000128	8249999872	10200000512	12600000512	31.8119	31.6586	31.2703	32.9417	33.2478	33.5527	0.00221856	-1.66715	4	10.106	0	323.31	3	3	3	3	3	2	LmxM.15.0380.1-p1;LmxM.15.0370.1-p1	>LmxM.15.0380.1-p1 | transcript=LmxM.15.0380.1 | gene=LmxM.15.0380 | organism=Leishmania_mexicana_MHOM/GT/2001/U1103 | gene_product=60S acidic ribosomal protein, putative | transcript_product=60S acidic ribosomal protein, putative | location=LmxM.15:141726
60S ribosomal protein L22, putative	LmxM.36.4420	1050000000	658000000	597000000	3000000000	2809999872	3729999872	29.9677	29.2935	29.1532	31.4823	31.3879	31.7965	0.00174293	-2.08412	7	15.074	0	323.31	6	6	6	6	5	5	LmxM.36.4420.1-p1;LmxM.36.3270.1-p1	>LmxM.36.4420.1-p1 | transcript=LmxM.36.4420.1 | gene=LmxM.36.4420 | organism=Leishmania_mexicana_MHOM/GT/2001/U1103 | gene_product=60S ribosomal protein L22, putative | transcript_product=60S ribosomal protein L22, putative | location=LmxM.20:1695573-1695
CBF/Mak21 family, putative	LmxM.27.1450	52700000	35100000	60300000	120000000	160000000	162000000	25.6513	25.065	25.8457	26.8385	27.2535	27.2714	0.00428098	-1.60048	18	93.303	0	65.572	4	2	2	11	12	5	LmxM.27.1450.1-p1	>LmxM.27.1450.1-p1 | transcript=LmxM.27.1450.1 | gene=LmxM.27.1450 | organism=Leishmania_mexicana_MHOM/GT/2001/U1103 | gene_product=CBF/Mak21 family, putative | transcript_product=CBF/Mak21 family, putative | location=LmxM.27:580517-583078(+) | protein_len
Nuclear Proteins and Nucleases
NLI i	LmxM.34.1510	0	0	0	59800000	55600000	65900000	20	20	20	25.8336	25.7286	25.9738	1.30636e-07	-5.84533	10	66.212	0	47.295	1	1	1	4	3	2	LmxM.34.1510.1-p1	>LmxM.34.1510.1-p1 | transcript=LmxM.34.1510.1 | gene=LmxM.34.1510 | organism=Leishmania_mexicana_MHOM/GT/2001/U1103 | gene_product=NLI interacting factor-like phosphatase/Zinc finger C-x8-C-x5-C-x3-H type (and similar), putative | transcript_product=NLI i
Mini-chromosome maintenance complex-binding protein	LmxM.26.0150	0	0	0	6580000	8050000	9690000	20	20	20	22.6497	22.9406	23.2081	5.374e-05	-2.93276	2	65.629	0.00026392	4.0524	0	0	0	1	1	1	LmxM.26.0150.1-p1	>LmxM.26.0150.1-p1 | transcript=LmxM.26.0150.1 | gene=LmxM.26.0150 | organism=Leishmania_mexicana_MHOM/GT/2001/U1103 | gene_product=Mini-chromosome maintenance complex-binding protein | transcript_product=Mini-chromosome maintenance complex-binding protein
3-5 exonuclease, putative	LmxM.33.1240	0	0	0	37100000	40600000	16900000	20	20	20	25.1449	25.275	24.0105	0.000278384	-4.81014	7	61.613	0	25.997	0	0	1	3	4	1	LmxM.33.1240.1-p1	>LmxM.33.1240.1-p1 | transcript=LmxM.33.1240.1 | gene=LmxM.33.1240 | organism=Leishmania_mexicana_MHOM/GT/2001/U1103 | gene_product=3-5 exonuclease, putative | transcript_product=3-5 exonuclease, putative | location=LmxM.33:532769-534412(-) | protein_l
															-13.5882
Chaperones
heat shock 70-related protein 1, mit	LmxM.29.2490	212000000	308000000	150000000	898000000	935000000	606000000	27.6595	28.1984	27.1604	29.7421	29.8004	29.1747	0.00618708	-1.89968	2	72.521	0	69.106	2	2	2	2	2	2	LmxM.29.2490.1-p1	>LmxM.29.2490.1-p1 | transcript=LmxM.29.2490.1 | gene=LmxM.29.2490 | organism=Leishmania_mexicana_MHOM/GT/2001/U1103 | gene_product=heat shock 70-related protein 1, mitochondrial precursor, putative | transcript_product=heat shock 70-related protein 1, mit
DnaJ homolog, putative	LmxM.31.1940	132000000	52400000	42800000	298000000	285000000	277000000	26.976	25.6431	25.3511	28.1507	28.0864	28.0453	0.0137029	-2.1041	13	35.367	0	155.26	5	2	2	12	9	7	LmxM.31.1940.1-p1	>LmxM.31.1940.1-p1 | transcript=LmxM.31.1940.1 | gene=LmxM.31.1940 | organism=Leishmania_mexicana_MHOM/GT/2001/U1103 | gene_product=DnaJ homolog, putative | transcript_product=DnaJ homolog, putative | location=LmxM.31:751995-752966(-) | protein_length=323
DnaJ domain containing protein, putative	LmxM.19.0080	76900000	25100000	30000000	116000000	136000000	274000000	26.1965	24.5812	24.8385	26.7895	27.019	28.0296	0.0300716	-2.07402	13	50.854	0	43.878	3	3	2	4	5	7	LmxM.19.0080.1-p1	>LmxM.19.0080.1-p1 | transcript=LmxM.19.0080.1 | gene=LmxM.19.0080 | organism=Leishmania_mexicana_MHOM/GT/2001/U1103 | gene_product=DnaJ domain containing protein, putative | transcript_product=DnaJ domain containing protein, putative | location=LmxM.19:12
tetratricopeptide repeat (TPR) protein	LmxM.11.0490	0	0	0	20100000	35000000	22100000	20	20	20	24.2607	25.0609	24.3975	5.01591e-05	-4.57303	5	45.106	0	8.3594	0	0	0	1	4	1	LmxM.11.0490.1-p1	>LmxM.11.0490.1-p1 | transcript=LmxM.11.0490.1 | gene=LmxM.11.0490 | organism=Leishmania_mexicana_MHOM/GT/2001/U1103 | gene_product=tetratricopeptide repeat (TPR) protein | transcript_product=tetratricopeptide repeat (TPR) protein | location=LmxM.11:170029
cyclophilin type peptidyl-prolyl cis-tra	LmxM.23.0125	0	0	0	14400000	13600000	9180000	20	20	20	23.7796	23.6971	23.1301	6.52404e-05	-3.53558	2	20.336	0.0042593	2.1816	0	1	0	1	1	1	LmxM.23.0125.1-p1	>LmxM.23.0125.1-p1 | transcript=LmxM.23.0125.1 | gene=LmxM.23.0125 | organism=Leishmania_mexicana_MHOM/GT/2001/U1103 | gene_product=cyclophilin type peptidyl-prolyl cis-trans isomerase, putative | transcript_product=cyclophilin type peptidyl-prolyl cis-tra
rotamase, putative	LmxM.16.1200	0	0	0	28000000	41000000	50200000	20	20	20	24.7389	25.2891	25.5812	2.99791e-05	-5.20308	6	38.219	0	10.666	0	0	0	2	4	1	LmxM.16.1200.1-p1	>LmxM.16.1200.1-p1 | transcript=LmxM.16.1200.1 | gene=LmxM.16.1200 | organism=Leishmania_mexicana_MHOM/GT/2001/U1103 | gene_product=rotamase, putative | transcript_product=rotamase, putative | location=LmxM.16:458972-460057(-) | protein_length=361 | sequen
Surface Proteins
surface antigen-like protein	LmxM.04.0190	0	0	0	115000000	81400000	107000000	20	20	20	26.7771	26.2785	26.673	1.6992e-06	-6.57621	7	74.134	0	32.588	0	0	0	4	4	4	LmxM.04.0190.1-p1	>LmxM.04.0190.1-p1 | transcript=LmxM.04.0190.1 | gene=LmxM.04.0190 | organism=Leishmania_mexicana_MHOM/GT/2001/U1103 | gene_product=surface antigen-like protein | transcript_product=surface antigen-like protein | location=LmxM.04:54369-56498(+) | protein_l
surface antigen-like protein	LmxM.05.1215	0	0	0	128000000	103000000	157000000	20	20	20	26.9316	26.6181	27.2262	2.46841e-06	-6.92528	6	30.053	0	15.941	0	0	0	4	4	5	LmxM.05.1215.1-p1	>LmxM.05.1215.1-p1 | transcript=LmxM.05.1215.1 | gene=LmxM.05.1215 | organism=Leishmania_mexicana_MHOM/GT/2001/U1103 | gene_product=surface antigen-like protein | transcript_product=surface antigen-like protein | location=LmxM.05:443710-444564(+) | protein
promastigote surface antigen protein PSA	LmxM.12.0910	0	0	0	224000000	174000000	30600000	20	20	20	27.7389	27.3745	24.867	0.00179892	-6.66015	8	73.402	0	63.216	0	0	0	8	5	3	LmxM.12.0910.1-p1;LmxM.12.0860.1-p1	>LmxM.12.0910.1-p1 | transcript=LmxM.12.0910.1 | gene=LmxM.12.0910 | organism=Leishmania_mexicana_MHOM/GT/2001/U1103 | gene_product=promastigote surface antigen protein PSA | transcript_product=promastigote surface antigen protein PSA | location=LmxM.12:37
GP63, leishmanolysin	LmxM.10.0470	7550000128	8099999744	8280000000	38100000768	37499998208	36999999488	32.8138	32.9153	32.947	35.1491	35.1262	35.1068	7.4414e-07	-2.23532	28	63.658	0	323.31	19	19	20	25	25	24	LmxM.10.0470.1-p1	>LmxM.10.0470.1-p1 | transcript=LmxM.10.0470.1 | gene=LmxM.10.0470 | organism=Leishmania_mexicana_MHOM/GT/2001/U1103 | gene_product=GP63, leishmanolysin | transcript_product=GP63, leishmanolysin | location=LmxM.10:190957-192765(+) | protein_length=602 | se
small hydrophilic endoplasmic reticu	LmxM.23.1061	79200000	115000000	117000000	639000000	885000000	648000000	26.239	26.7771	26.8019	29.2512	29.7211	29.2714	0.00030127	-2.80859	5	5.9464	0	222.32	2	1	1	3	4	4	LmxM.23.1061.1-p1;LmxM.23.1050.1-p1	>LmxM.23.1061.1-p1 | transcript=LmxM.23.1061.1 | gene=LmxM.23.1061 | organism=Leishmania_mexicana_MHOM/GT/2001/U1103 | gene_product=small hydrophilic endoplasmic reticulum-associated protein (sherp) | transcript_product=small hydrophilic endoplasmic reticu
Protein Degradation															-22.397
ubiquitin-conjugating enzyme E2, putative	LmxM.31.0700	0	0	0	44400000	33100000	35700000	20	20	20	25.4041	24.9803	25.0894	2.19822e-06	-5.15793	6	26.3	0	10.423	2	1	1	2	1	3	LmxM.31.0700.1-p1	>LmxM.31.0700.1-p1 | transcript=LmxM.31.0700.1 | gene=LmxM.31.0700 | organism=Leishmania_mexicana_MHOM/GT/2001/U1103 | gene_product=ubiquitin-conjugating enzyme E2, putative | transcript_product=ubiquitin-conjugating enzyme E2, putative | location=LmxM.31:
parkin co-regulated protein, putative	LmxM.25.2200	15200000	18200000	19600000	242000000	258000000	304000000	23.8576	24.1174	24.2243	27.8504	27.9428	28.1795	1.15448e-05	-3.92446	16	34.272	0	101.09	1	1	2	9	7	9	LmxM.25.2200.1-p1	>LmxM.25.2200.1-p1 | transcript=LmxM.25.2200.1 | gene=LmxM.25.2200 | organism=Leishmania_mexicana_MHOM/GT/2001/U1103 | gene_product=parkin co-regulated protein, putative | transcript_product=parkin co-regulated protein, putative | location=LmxM.25:810607-8
ubiquitin-protein ligase-like, putative	LmxM.07.0280	6030000	0	0	57900000	68700000	50600000	22.5237	20	20	25.7871	26.0338	25.5926	0.00430432	-4.96326	20	666.18	0	19.591	1	0	0	5	9	3	LmxM.07.0280.1-p1	>LmxM.07.0280.1-p1 | transcript=LmxM.07.0280.1 | gene=LmxM.07.0280 | organism=Leishmania_mexicana_MHOM/GT/2001/U1103 | gene_product=ubiquitin-protein ligase-like, putative | transcript_product=ubiquitin-protein ligase-like, putative | location=LmxM.07:1049
HECT-domain (ubiquitin-transferase), putative	LmxM.34.5390	0	8210000	3720000	1120000000	917000000	583000000	20	22.969	21.8269	30.0609	29.7723	29.1189	0.000894686	-8.0521	79	732.59	0	323.31	1	1	2	65	56	22	LmxM.34.5390.1-p1	>LmxM.34.5390.1-p1 | transcript=LmxM.34.5390.1 | gene=LmxM.34.5390 | organism=Leishmania_mexicana_MHOM/GT/2001/U1103 | gene_product=HECT-domain (ubiquitin-transferase), putative | transcript_product=HECT-domain (ubiquitin-transferase), putative | location=
cysteine peptidase, Clan CA, family C2, putative | loc	LmxM.20.1190	0	0	0	147000000	170000000	65000000	20	20	20	27.1312	27.341	25.9539	9.4382e-05	-6.80871	12	78.263	0	31.246	0	0	0	9	10	3	LmxM.20.1190.1-p1	>LmxM.20.1190.1-p1 | transcript=LmxM.20.1190.1 | gene=LmxM.20.1190 | organism=Leishmania_mexicana_MHOM/GT/2001/U1103 | gene_product=cysteine peptidase, Clan CA, family C2, putative | transcript_product=cysteine peptidase, Clan CA, family C2, putative | loc
metallo-peptidase, Clan MH, Family M18	LmxM.08_29.1570	0	0	21500000	203000000	166000000	287000000	20	20	24.3578	27.5969	27.3066	28.0965	0.0134246	-6.21405	11	43.949	0	77.496	0	0	1	8	8	7	LmxM.08_29.1570.1-p1	>LmxM.08_29.1570.1-p1 | transcript=LmxM.08_29.1570.1 | gene=LmxM.08_29.1570 | organism=Leishmania_mexicana_MHOM/GT/2001/U1103 | gene_product=metallo-peptidase, Clan MH, Family M18 | transcript_product=metallo-peptidase, Clan MH, Family M18 | location=LmxM.
alpha/beta-hydrolase-like protein	LmxM.01.0450	0	0	0	68900000	64200000	63100000	20	20	20	26.038	25.9361	25.9111	1.07676e-08	-5.96174	4	22.872	0	42.843	0	1	0	1	2	3	LmxM.01.0450.1-p1	>LmxM.01.0450.1-p1 | transcript=LmxM.01.0450.1 | gene=LmxM.01.0450 | organism=Leishmania_mexicana_MHOM/GT/2001/U1103 | gene_product=alpha/beta-hydrolase-like protein | transcript_product=alpha/beta-hydrolase-like protein | location=LmxM.01:108977-109618(+)
															-41.0822
RNA Binding and Metabolism
mRNA export factor MEX67	LmxM.27.1690	0	0	0	18200000	16800000	18100000	20	20	20	24.1174	24.002	24.1095	4.17632e-08	-4.07629	4	67.177	0	10.394	1	0	1	1	1	1	LmxM.27.1690.1-p1	>LmxM.27.1690.1-p1 | transcript=LmxM.27.1690.1 | gene=LmxM.27.1690 | organism=Leishmania_mexicana_MHOM/GT/2001/U1103 | gene_product=mRNA export factor MEX67 | transcript_product=mRNA export factor MEX67 | location=LmxM.27:677381-679231(+) | protein_length=
pumilio protein, putative	LmxM.18.1420	61700000	73800000	204000000	475000000	434000000	468000000	25.8788	26.1371	27.604	28.8234	28.6931	28.8019	0.0143225	-2.23284	17	95.208	0	166.93	2	2	5	11	13	8	LmxM.18.1420.1-p1	>LmxM.18.1420.1-p1 | transcript=LmxM.18.1420.1 | gene=LmxM.18.1420 | organism=Leishmania_mexicana_MHOM/GT/2001/U1103 | gene_product=pumilio protein, putative | transcript_product=pumilio protein, putative | location=LmxM.18:582918-585551(+) | protein_lengt
RNA pseudouridylate synthase, putative	LmxM.34.5110	0	0	0	165000000	226000000	39200000	20	20	20	27.2979	27.7517	25.2243	0.000966561	-6.758	14	80.359	0	32.27	0	0	0	9	10	5	LmxM.34.5110.1-p1	>LmxM.34.5110.1-p1 | transcript=LmxM.34.5110.1 | gene=LmxM.34.5110 | organism=Leishmania_mexicana_MHOM/GT/2001/U1103 | gene_product=RNA pseudouridylate synthase, putative | transcript_product=RNA pseudouridylate synthase, putative | location=LmxM.34:187101
ATP-dependent RNA helicase, putative	LmxM.20.0870	0	0	0	46700000	45200000	53400000	20	20	20	25.4769	25.4298	25.6703	1.88516e-07	-5.52569	8	83.003	0	12.077	0	0	0	3	3	4	LmxM.20.0870.1-p1	>LmxM.20.0870.1-p1 | transcript=LmxM.20.0870.1 | gene=LmxM.20.0870 | organism=Leishmania_mexicana_MHOM/GT/2001/U1103 | gene_product=ATP-dependent RNA helicase, putative | transcript_product=ATP-dependent RNA helicase, putative | location=LmxM.20:2972480-29
tRNA (guanine-N(7)-)-methyltransferase, putative | loc	LmxM.34.5230	237000000	282000000	320000000	945000000	978000000	1120000000	27.8203	28.0711	28.2535	29.8157	29.8653	30.0609	0.000217146	-1.86564	15	27.899	0	286.29	9	8	9	10	12	9	LmxM.34.5230.1-p1	>LmxM.34.5230.1-p1 | transcript=LmxM.34.5230.1 | gene=LmxM.34.5230 | organism=Leishmania_mexicana_MHOM/GT/2001/U1103 | gene_product=tRNA (guanine-N(7)-)-methyltransferase, putative | transcript_product=tRNA (guanine-N(7)-)-methyltransferase, putative | loc
															-20.4585
Transporters
biopterin transporter, putative	LmxM.34.5150	10800000	9490000	8530000	879000000	757000000	868000000	23.3645	23.178	23.0241	29.7113	29.4957	29.6931	7.24779e-07	-6.4445	13	69.214	0	190.01	1	1	1	12	9	9	LmxM.34.5150.1-p1	>LmxM.34.5150.1-p1 | transcript=LmxM.34.5150.1 | gene=LmxM.34.5150 | organism=Leishmania_mexicana_MHOM/GT/2001/U1103 | gene_product=biopterin transporter, putative | transcript_product=biopterin transporter, putative | location=LmxM.34:1880229-1882124(+) |
inosine-guanosine transporter	LmxM.36.1940	0	0	0	110000000	89400000	66600000	20	20	20	26.7129	26.4138	25.989	7.03041e-06	-6.37191	10	54.201	0	19.286	0	0	0	3	3	2	LmxM.36.1940.1-p1	>LmxM.36.1940.1-p1 | transcript=LmxM.36.1940.1 | gene=LmxM.36.1940 | organism=Leishmania_mexicana_MHOM/GT/2001/U1103 | gene_product=inosine-guanosine transporter | transcript_product=inosine-guanosine transporter | location=LmxM.20:759425-760924(-) | prote
pteridine transporter, putative	LmxM.06.1260	0	0	0	84700000	60600000	66500000	20	20	20	26.3359	25.8528	25.9869	1.90623e-06	-6.05851	4	71.039	0	6.1212	0	0	0	4	3	3	LmxM.06.1260.1-p1	>LmxM.06.1260.1-p1 | transcript=LmxM.06.1260.1 | gene=LmxM.06.1260 | organism=Leishmania_mexicana_MHOM/GT/2001/U1103 | gene_product=pteridine transporter, putative | transcript_product=pteridine transporter, putative | location=LmxM.06:468529-470484(-) | p
ion transport protein-like protein	LmxM.14.0540	0	0	16600000	35900000	33800000	36900000	20	20	23.9847	25.0975	25.0105	25.1371	0.0475949	-3.75348	6	61.347	0	92.177	0	1	2	4	2	1	LmxM.14.0540.1-p1	>LmxM.14.0540.1-p1 | transcript=LmxM.14.0540.1 | gene=LmxM.14.0540 | organism=Leishmania_mexicana_MHOM/GT/2001/U1103 | gene_product=ion transport protein-like protein | transcript_product=ion transport protein-like protein | location=LmxM.14:188928-190592(
transportin2-like protein	LmxM.36.2720	0	0	0	75300000	101000000	82400000	20	20	20	26.1661	26.5898	26.2961	9.06786e-07	-6.35069	9	102.06	0	65.168	0	0	0	6	5	2	LmxM.36.2720.1-p1	>LmxM.36.2720.1-p1 | transcript=LmxM.36.2720.1 | gene=LmxM.36.2720 | organism=Leishmania_mexicana_MHOM/GT/2001/U1103 | gene_product=transportin2-like protein | transcript_product=transportin2-like protein | location=LmxM.20:1092491-1095307(-) | protein_len
protein transport protein SEC61 subunit alpha,	LmxM.11.1050	129000000	107000000	136000000	591000000	598000000	386000000	26.9428	26.673	27.019	29.1386	29.1556	28.524	0.000897989	-2.06111	8	53.988	0	108.03	4	4	4	6	5	4	LmxM.11.1050.1-p1	>LmxM.11.1050.1-p1 | transcript=LmxM.11.1050.1 | gene=LmxM.11.1050 | organism=Leishmania_mexicana_MHOM/GT/2001/U1103 | gene_product=protein transport protein SEC61 subunit alpha, putative | transcript_product=protein transport protein SEC61 subunit alpha,
Snf7, putative	LmxM.16.0930	0	0	0	42800000	51800000	54900000	20	20	20	25.3511	25.6264	25.7103	8.65991e-07	-5.56262	4	24.956	0	5.5516	0	0	0	3	2	1	LmxM.16.0930.1-p1	>LmxM.16.0930.1-p1 | transcript=LmxM.16.0930.1 | gene=LmxM.16.0930 | organism=Leishmania_mexicana_MHOM/GT/2001/U1103 | gene_product=Snf7, putative | transcript_product=Snf7, putative | location=LmxM.16:335725-336387(+) | protein_length=220 | sequence_SO=ch
Yip1 domain containing protein, putative	LmxM.29.0140	0	0	0	67000000	75700000	78900000	20	20	20	25.9977	26.1738	26.2335	1.06315e-07	-6.13499	5	38.24	0	30.737	0	0	0	2	3	3	LmxM.29.0140.1-p1	>LmxM.29.0140.1-p1 | transcript=LmxM.29.0140.1 | gene=LmxM.29.0140 | organism=Leishmania_mexicana_MHOM/GT/2001/U1103 | gene_product=Yip1 domain containing protein, putative | transcript_product=Yip1 domain containing protein, putative | location=LmxM.29:43
syntaxin 5, putative	LmxM.31.0070	0	0	0	20500000	16200000	1090000000	20	20	20	24.2891	23.9495	30.0217	0.0365784	-6.08676	4	27.975	0	12.23	0	0	0	1	1	2	LmxM.31.0070.1-p1	>LmxM.31.0070.1-p1 | transcript=LmxM.31.0070.1 | gene=LmxM.31.0070 | organism=Leishmania_mexicana_MHOM/GT/2001/U1103 | gene_product=syntaxin 5, putative | transcript_product=syntaxin 5, putative | location=LmxM.31:21635-22372(-) | protein_length=245 | sequ
terbinafine resistance locus protein (yip1)	LmxM.23.0240	0	0	6410000	35900000	35400000	53000000	20	20	22.6119	25.0975	25.0772	25.6595	0.00778893	-4.40744	3	21.007	0	26.224	0	0	1	3	3	2	LmxM.23.0240.1-p1	>LmxM.23.0240.1-p1 | transcript=LmxM.23.0240.1 | gene=LmxM.23.0240 | organism=Leishmania_mexicana_MHOM/GT/2001/U1103 | gene_product=terbinafine resistance locus protein (yip1) | transcript_product=terbinafine resistance locus protein (yip1) | location=LmxM
Mitochondrial pyruvate carrier 2	LmxM.14.1460	0	0	0	58000000	40000000	34800000	20	20	20	25.7895	25.2535	25.0526	1.67603e-05	-5.36521	2	15.467	0.00026745	4.3418	0	0	0	1	1	1	LmxM.14.1460.1-p1	>LmxM.14.1460.1-p1 | transcript=LmxM.14.1460.1 | gene=LmxM.14.1460 | organism=Leishmania_mexicana_MHOM/GT/2001/U1103 | gene_product=Mitochondrial pyruvate carrier 2 | transcript_product=Mitochondrial pyruvate carrier 2 | location=LmxM.14:598438-598860(+) |
emp24/gp25L/p24 family/GOLD, putative	LmxM.33.0220	0	0	0	51000000	55100000	63500000	20	20	20	25.604	25.7155	25.9203	4.0395e-07	-5.7466	5	38.752	0	18.722	0	0	0	3	3	3	LmxM.33.0220.1-p1	>LmxM.33.0220.1-p1 | transcript=LmxM.33.0220.1 | gene=LmxM.33.0220 | organism=Leishmania_mexicana_MHOM/GT/2001/U1103 | gene_product=emp24/gp25L/p24 family/GOLD, putative | transcript_product=emp24/gp25L/p24 family/GOLD, putative | location=LmxM.33:75826-76
major facilitator superfamily, putative	LmxM.11.0670	0	0	0	12600000	14000000	24100000	20	20	20	23.5869	23.7389	24.5225	0.00016804	-3.94946	2	63.217	0.0017233	2.7639	1	1	1	1	1	1	LmxM.11.0670.1-p1	>LmxM.11.0670.1-p1 | transcript=LmxM.11.0670.1 | gene=LmxM.11.0670 | organism=Leishmania_mexicana_MHOM/GT/2001/U1103 | gene_product=major facilitator superfamily, putative | transcript_product=major facilitator superfamily, putative | location=LmxM.11:2555
sre-2/carboxylate carrier-like protein	LmxM.05.0680	0	0	0	56700000	64200000	24100000	20	20	20	25.7568	25.9361	24.5225	0.00026208	-5.40515	6	37.806	0	9.6435	1	1	2	4	4	2	LmxM.05.0680.1-p1	>LmxM.05.0680.1-p1 | transcript=LmxM.05.0680.1 | gene=LmxM.05.0680 | organism=Leishmania_mexicana_MHOM/GT/2001/U1103 | gene_product=sre-2/carboxylate carrier-like protein | transcript_product=sre-2/carboxylate carrier-like protein | location=LmxM.05:242661
Soluble NSF attachment protein, SNAP, putative | locatio	LmxM.02.0310	153000000	141000000	164000000	1690000000	1650000000	1760000000	27.189	27.0711	27.2891	30.6544	30.6198	30.7129	9.04956e-07	-3.47931	29	70.815	0	323.31	5	5	7	28	27	22	LmxM.02.0310.1-p1	>LmxM.02.0310.1-p1 | transcript=LmxM.02.0310.1 | gene=LmxM.02.0310 | organism=Leishmania_mexicana_MHOM/GT/2001/U1103 | gene_product=Soluble NSF attachment protein, SNAP, putative | transcript_product=Soluble NSF attachment protein, SNAP, putative | locatio
amino acid permease, putative	LmxM.27.0670	77300000	148000000	149000000	535000000	456000000	905000000	26.204	27.141	27.1507	28.995	28.7645	29.7533	0.005703	-2.33901	18	55.626	0	121.58	2	4	4	12	10	12	LmxM.27.0670.1-p1	>LmxM.27.0670.1-p1 | transcript=LmxM.27.0670.1 | gene=LmxM.27.0670 | organism=Leishmania_mexicana_MHOM/GT/2001/U1103 | gene_product=amino acid permease, putative | transcript_product=amino acid permease, putative | location=LmxM.27:250930-252432(+) | prote
P-type H+-ATPase, putative	LmxM.18.1510	32200000	0	0	152000000	66700000	224000000	24.9406	20	20	27.1795	25.9912	27.7389	0.0367613	-5.32302	5	59.16	0	136.86	2	0	0	3	3	1	LmxM.18.1510.1-p1	>LmxM.18.1510.1-p1 | transcript=LmxM.18.1510.1 | gene=LmxM.18.1510 | organism=Leishmania_mexicana_MHOM/GT/2001/U1103 | gene_product=P-type H+-ATPase, putative | transcript_product=P-type H+-ATPase, putative | location=LmxM.18:633573-635276(+) | protein_len
															-84.8398
Signalling
EF-hand domain pair, putative	LmxM.36.3620	264000000	292000000	290000000	1650000000	1540000000	590000000	27.976	28.1214	28.1115	30.6198	30.5203	29.1361	0.013656	-2.02247	6	11.807	0	323.31	4	5	3	6	6	6	LmxM.36.3620.1-p1	>LmxM.36.3620.1-p1 | transcript=LmxM.36.3620.1 | gene=LmxM.36.3620 | organism=Leishmania_mexicana_MHOM/GT/2001/U1103 | gene_product=EF-hand domain pair, putative | transcript_product=EF-hand domain pair, putative | location=LmxM.20:1379921-1380232(-) | pro
Sec7 domain containing protein, putative	LmxM.07.0120	0	29700000	0	57700000	74300000	112000000	20	24.824	20	25.7821	26.1469	26.7389	0.047459	-4.61463	8	234.17	0	12.531	0	1	0	4	4	2	LmxM.07.0120.1-p1	>LmxM.07.0120.1-p1 | transcript=LmxM.07.0120.1 | gene=LmxM.07.0120 | organism=Leishmania_mexicana_MHOM/GT/2001/U1103 | gene_product=Sec7 domain containing protein, putative | transcript_product=Sec7 domain containing protein, putative | location=LmxM.07:43
calmodulin-related protein, putative	LmxM.29.3360	0	0	10000000	153000000	150000000	102000000	20	20	23.2535	27.189	27.1604	26.604	0.005853	-5.89995	18	80.969	0	42.031	0	0	1	9	8	5	LmxM.29.3360.1-p1	>LmxM.29.3360.1-p1 | transcript=LmxM.29.3360.1 | gene=LmxM.29.3360 | organism=Leishmania_mexicana_MHOM/GT/2001/U1103 | gene_product=calmodulin-related protein, putative | transcript_product=calmodulin-related protein, putative | location=LmxM.29:1192845-11
calmodulin, putative	LmxM.09.0930	2180000000	1960000000	1890000000	8289999872	7649999872	5070000128	31.0217	30.8682	30.8157	32.9487	32.8328	32.2393	0.00148407	-1.77175	16	16.824	0	323.31	12	11	10	15	14	11	LmxM.09.0930.1-p1;LmxM.09.0920.1-p1;LmxM.09.0910.1-p1	>LmxM.09.0930.1-p1 | transcript=LmxM.09.0930.1 | gene=LmxM.09.0930 | organism=Leishmania_mexicana_MHOM/GT/2001/U1103 | gene_product=calmodulin, putative | transcript_product=calmodulin, putative | location=LmxM.09:344087-344536(-) | protein_length=149 | se
Zeta toxin, putative	LmxM.29.1810	13700000	0	0	55500000	37300000	17100000	23.7077	20	20	25.726	25.1527	24.0275	0.0487723	-3.73283	17	592.37	0	26.901	1	0	0	7	6	2	LmxM.29.1810.1-p1	>LmxM.29.1810.1-p1 | transcript=LmxM.29.1810.1 | gene=LmxM.29.1810 | organism=Leishmania_mexicana_MHOM/GT/2001/U1103 | gene_product=Zeta toxin, putative | transcript_product=Zeta toxin, putative | location=LmxM.29:612006-628709(+) | protein_length=5567 | s
CRAL/TRIO domain containing protein, putative	LmxM.31.1260	15900000	12500000	33400000	426000000	425000000	162000000	23.9225	23.5754	24.9933	28.6663	28.6629	27.2714	0.0030606	-4.03643	15	53.531	0	77.828	2	1	2	14	15	9	LmxM.31.1260.1-p1	>LmxM.31.1260.1-p1 | transcript=LmxM.31.1260.1 | gene=LmxM.31.1260 | organism=Leishmania_mexicana_MHOM/GT/2001/U1103 | gene_product=CRAL/TRIO domain containing protein, putative | transcript_product=CRAL/TRIO domain containing protein, putative | location=
GTP-binding protein, putative	LmxM.34.5310	165000000	214000000	135000000	883000000	731000000	808000000	27.2979	27.673	27.0084	29.7178	29.4453	29.5898	0.000407815	-2.25787	20	42.089	0	323.31	6	7	6	17	14	15	LmxM.34.5310.1-p1	>LmxM.34.5310.1-p1 | transcript=LmxM.34.5310.1 | gene=LmxM.34.5310 | organism=Leishmania_mexicana_MHOM/GT/2001/U1103 | gene_product=GTP-binding protein, putative | transcript_product=GTP-binding protein, putative | location=LmxM.34:1926314-1927438(+) | pro
serine/threonine protein kinase RIO1, putative	LmxM.08_29.0240	0	0	15200000	38400000	82200000	22000000	20	20	23.8576	25.1946	26.2926	24.391	0.0457389	-4.00689	7	59.444	0	14.517	0	0	1	5	5	1	LmxM.08_29.0240.1-p1	>LmxM.08_29.0240.1-p1 | transcript=LmxM.08_29.0240.1 | gene=LmxM.08_29.0240 | organism=Leishmania_mexicana_MHOM/GT/2001/U1103 | gene_product=serine/threonine protein kinase RIO1, putative | transcript_product=serine/threonine protein kinase RIO1, putative
mitogen-activated protein kinase	LmxM.10.0490	0	0	0	299000000	279000000	212000000	20	20	20	28.1556	28.0557	27.6595	7.86291e-07	-7.95692	14	43.706	0	83.06	0	0	0	8	11	5	LmxM.10.0490.1-p1	>LmxM.10.0490.1-p1 | transcript=LmxM.10.0490.1 | gene=LmxM.10.0490 | organism=Leishmania_mexicana_MHOM/GT/2001/U1103 | gene_product=mitogen-activated protein kinase | transcript_product=mitogen-activated protein kinase | location=LmxM.10:202598-203764(+) |
protein kinase A catalytic subunit 3	LmxM.18.1080	16300000	0	0	219000000	292000000	272000000	23.9584	20	20	27.7064	28.1214	28.019	0.00747953	-6.62947	11	38.185	0	17.095	1	0	0	7	7	6	LmxM.18.1080.1-p1	>LmxM.18.1080.1-p1 | transcript=LmxM.18.1080.1 | gene=LmxM.18.1080 | organism=Leishmania_mexicana_MHOM/GT/2001/U1103 | gene_product=protein kinase A catalytic subunit 3 | transcript_product=protein kinase A catalytic subunit 3 | location=LmxM.18:442386-443
protein kinase, putative	LmxM.33.0030	0	0	0	30700000	38600000	50500000	20	20	20	24.8717	25.2021	25.5898	1.48115e-05	-5.2212	5	38.15	0	15.034	2	0	0	2	2	2	LmxM.33.0030.1-p1	>LmxM.33.0030.1-p1 | transcript=LmxM.33.0030.1 | gene=LmxM.33.0030 | organism=Leishmania_mexicana_MHOM/GT/2001/U1103 | gene_product=protein kinase, putative | transcript_product=protein kinase, putative | location=LmxM.33:7471-8493(+) | protein_length=340
protein tyrosine phosphatase, putative	LmxM.05.0280	89200000	84400000	89800000	312000000	313000000	448000000	26.4105	26.3307	26.4202	28.217	28.2216	28.7389	0.000334886	-2.00533	7	24.998	0	76.335	2	1	1	6	7	5	LmxM.05.0280.1-p1	>LmxM.05.0280.1-p1 | transcript=LmxM.05.0280.1 | gene=LmxM.05.0280 | organism=Leishmania_mexicana_MHOM/GT/2001/U1103 | gene_product=protein tyrosine phosphatase, putative | transcript_product=protein tyrosine phosphatase, putative | location=LmxM.05:93930-
protein phosphatase-like protein	LmxM.27.2320	0	0	0	23500000	26000000	39500000	20	20	20	24.4862	24.632	25.2353	3.11854e-05	-4.78451	6	34.379	0	6.6021	2	2	2	2	2	2	LmxM.27.2320.1-p1	>LmxM.27.2320.1-p1 | transcript=LmxM.27.2320.1 | gene=LmxM.27.2320 | organism=Leishmania_mexicana_MHOM/GT/2001/U1103 | gene_product=protein phosphatase-like protein | transcript_product=protein phosphatase-like protein | location=LmxM.27:963125-964069(-) |
NIMA-related kinase, putative	LmxM.34.5190	84200000	134000000	104000000	1600000000	1770000000	1580000000	26.3273	26.9977	26.632	30.5754	30.7211	30.5573	3.86201e-05	-3.96561	18	54.658	0	323.31	3	4	3	16	17	14	LmxM.34.5190.1-p1	>LmxM.34.5190.1-p1 | transcript=LmxM.34.5190.1 | gene=LmxM.34.5190 | organism=Leishmania_mexicana_MHOM/GT/2001/U1103 | gene_product=NIMA-related kinase, putative | transcript_product=NIMA-related kinase, putative | location=LmxM.34:1894280-1895716(+) | pro
receptor-type adenylate cyclase a	LmxM.17.0200	11000000	27200000	119000000	625000000	594000000	630000000	23.391	24.6971	26.8264	29.2193	29.1459	29.2308	0.0134691	-4.22715	29	150.59	0	202.51	1	3	6	24	24	16	LmxM.17.0200.1-p1	>LmxM.17.0200.1-p1 | transcript=LmxM.17.0200.1 | gene=LmxM.17.0200 | organism=Leishmania_mexicana_MHOM/GT/2001/U1103 | gene_product=receptor-type adenylate cyclase a | transcript_product=receptor-type adenylate cyclase a | location=LmxM.17:40601-44719(-) |
receptor-type adenylate cyclase a-like protein | locatio	LmxM.36.3180	0	0	0	473000000	506000000	306000000	20	20	20	28.8173	28.9146	28.189	2.86518e-06	-8.64026	23	152.3	0	172.13	1	1	1	18	20	13	LmxM.36.3180.1-p1	>LmxM.36.3180.1-p1 | transcript=LmxM.36.3180.1 | gene=LmxM.36.3180 | organism=Leishmania_mexicana_MHOM/GT/2001/U1103 | gene_product=receptor-type adenylate cyclase a-like protein | transcript_product=receptor-type adenylate cyclase a-like protein | locatio
cAMP specific phosphodiesterase, putative	LmxM.15.1480	0	0	0	50000000	55200000	37200000	20	20	20	25.5754	25.7182	25.1488	5.65342e-06	-5.4808	5	102.7	0	16.537	0	0	1	3	3	1	LmxM.15.1480.1-p1	>LmxM.15.1480.1-p1 | transcript=LmxM.15.1480.1 | gene=LmxM.15.1480 | organism=Leishmania_mexicana_MHOM/GT/2001/U1103 | gene_product=cAMP specific phosphodiesterase, putative | transcript_product=cAMP specific phosphodiesterase, putative | location=LmxM.15:
															-77.2541
Miscellaneous
ATG8/AUT7/APG8/PAZ2, putative	LmxM.19.0860	70200000	89500000	133000000	1320000000	1460000000	1090000000	26.065	26.4154	26.9869	30.2979	30.4433	30.0217	0.000219303	-3.76523	8	12.548	0	132.54	2	2	3	7	6	5	LmxM.19.0860.1-p1;LmxM.19.0840.1-p1;LmxM.19.0830.1-p1;LmxM.19.0820.1-p1;LmxM.19.0850.1-p1;LmxM.19.0880.1-p1	>LmxM.19.0860.1-p1 | transcript=LmxM.19.0860.1 | gene=LmxM.19.0860 | organism=Leishmania_mexicana_MHOM/GT/2001/U1103 | gene_product=ATG8/AUT7/APG8/PAZ2, putative | transcript_product=ATG8/AUT7/APG8/PAZ2, putative | location=LmxM.19:343655-344020(+) | prote
SAC3/GANP/Nin1/mts3/eIF-3 p25 family, putative | locatio	LmxM.34.5320	56100000	95100000	63500000	1140000000	1100000000	813000000	25.7415	26.5029	25.9203	30.0864	30.0349	29.5987	0.000155303	-3.85174	30	66.937	0	253.03	3	3	4	27	23	16	LmxM.34.5320.1-p1	>LmxM.34.5320.1-p1 | transcript=LmxM.34.5320.1 | gene=LmxM.34.5320 | organism=Leishmania_mexicana_MHOM/GT/2001/U1103 | gene_product=SAC3/GANP/Nin1/mts3/eIF-3 p25 family, putative | transcript_product=SAC3/GANP/Nin1/mts3/eIF-3 p25 family, putative | locatio
Tumour suppressor, Mitostatin, putative	LmxM.23.1450	0	0	0	80700000	55200000	54900000	20	20	20	26.2661	25.7182	25.7103	5.64084e-06	-5.89818	12	59.002	0	45.488	0	0	0	7	3	2	LmxM.23.1450.1-p1	>LmxM.23.1450.1-p1 | transcript=LmxM.23.1450.1 | gene=LmxM.23.1450 | organism=Leishmania_mexicana_MHOM/GT/2001/U1103 | gene_product=Tumour suppressor, Mitostatin, putative | transcript_product=Tumour suppressor, Mitostatin, putative | location=LmxM.23:6972
Male sterility protein, putative	LmxM.24.1640	50700000	54800000	76600000	183000000	197000000	202000000	25.5955	25.7077	26.1908	27.4473	27.5536	27.5898	0.000823812	-1.69889	12	64.756	0	54.492	2	3	3	7	7	5	LmxM.24.1640.1-p1	>LmxM.24.1640.1-p1 | transcript=LmxM.24.1640.1 | gene=LmxM.24.1640 | organism=Leishmania_mexicana_MHOM/GT/2001/U1103 | gene_product=Male sterility protein, putative | transcript_product=Male sterility protein, putative | location=LmxM.24:622663-624402(+) |
Protein of unknown function (DUF423), putative | locatio	LmxM.28.1490	66700000	28500000	45600000	209000000	214000000	119000000	25.9912	24.7645	25.4425	27.6389	27.673	26.8264	0.0116838	-1.98006	3	14.64	0	9.8798	2	1	1	2	2	2	LmxM.28.1490.1-p1	>LmxM.28.1490.1-p1 | transcript=LmxM.28.1490.1 | gene=LmxM.28.1490 | organism=Leishmania_mexicana_MHOM/GT/2001/U1103 | gene_product=Protein of unknown function (DUF423), putative | transcript_product=Protein of unknown function (DUF423), putative | locatio
Domain of unknown function (DUF4586), putative | locatio	LmxM.09.0210	0	0	0	111000000	90600000	34800000	20	20	20	26.726	26.433	25.0526	0.00029857	-6.07053	10	33.096	0	52.851	0	0	0	6	5	1	LmxM.09.0210.1-p1	>LmxM.09.0210.1-p1 | transcript=LmxM.09.0210.1 | gene=LmxM.09.0210 | organism=Leishmania_mexicana_MHOM/GT/2001/U1103 | gene_product=Domain of unknown function (DUF4586), putative | transcript_product=Domain of unknown function (DUF4586), putative | locatio
Antimony resistance marker of 58 kDa	LmxM.33.0200	0	0	0	28000000	30400000	36200000	20	20	20	24.7389	24.8576	25.1095	1.4756e-06	-4.90199	6	57.292	0	9.8299	2	2	2	2	2	1	LmxM.33.0200.1-p1	>LmxM.33.0200.1-p1 | transcript=LmxM.33.0200.1 | gene=LmxM.33.0200 | organism=Leishmania_mexicana_MHOM/GT/2001/U1103 | gene_product=Antimony resistance marker of 58 kDa | transcript_product=Antimony resistance marker of 58 kDa | location=LmxM.33:70358-7191
Tumour suppressor, Mitostatin, putative	LmxM.10.1150	0	0	0	178000000	163000000	251000000	20	20	20	27.4073	27.2803	27.9031	2.42196e-06	-7.53024	17	56.965	0	29.279	0	1	1	5	8	8	LmxM.10.1150.1-p1	>LmxM.10.1150.1-p1 | transcript=LmxM.10.1150.1 | gene=LmxM.10.1150 | organism=Leishmania_mexicana_MHOM/GT/2001/U1103 | gene_product=Tumour suppressor, Mitostatin, putative | transcript_product=Tumour suppressor, Mitostatin, putative | location=LmxM.10:4519
WD domain, G-beta repeat/Sof1-li	LmxM.34.3880	0	0	0	39000000	38100000	50700000	20	20	20	25.217	25.1833	25.5955	2.25429e-06	-5.33191	6	50.481	0	15.434	0	1	1	4	2	2	LmxM.34.3880.1-p1	>LmxM.34.3880.1-p1 | transcript=LmxM.34.3880.1 | gene=LmxM.34.3880 | organism=Leishmania_mexicana_MHOM/GT/2001/U1103 | gene_product=WD domain, G-beta repeat/Sof1-like domain containing protein, putative | transcript_product=WD domain, G-beta repeat/Sof1-li
leucine-rich repeat protein, putative	LmxM.10.0180	0	20900000	0	186000000	204000000	142000000	20	24.317	20	27.4707	27.604	27.0813	0.0147567	-5.94635	8	27.268	0	174.63	0	1	0	7	8	3	LmxM.10.0180.1-p1	>LmxM.10.0180.1-p1 | transcript=LmxM.10.0180.1 | gene=LmxM.10.0180 | organism=Leishmania_mexicana_MHOM/GT/2001/U1103 | gene_product=leucine-rich repeat protein, putative | transcript_product=leucine-rich repeat protein, putative | location=LmxM.10:63502-64
Leucine Rich repeats (2 copies), putative	LmxM.31.3160	0	0	0	13000000	11600000	27800000	20	20	20	23.632	23.4676	24.7286	0.00057035	-3.94274	5	87.849	0	8.967	1	1	2	2	2	2	LmxM.31.3160.1-p1	>LmxM.31.3160.1-p1 | transcript=LmxM.31.3160.1 | gene=LmxM.31.3160 | organism=Leishmania_mexicana_MHOM/GT/2001/U1103 | gene_product=Leucine Rich repeats (2 copies), putative | transcript_product=Leucine Rich repeats (2 copies), putative | location=LmxM.31:
zinc finger protein, putative	LmxM.34.3500	0	0	0	16400000	16700000	17100000	20	20	20	23.9672	23.9933	24.0275	2.18571e-09	-3.99601	3	31.918	0.00026205	3.9327	0	1	1	1	2	1	LmxM.34.3500.1-p1	>LmxM.34.3500.1-p1 | transcript=LmxM.34.3500.1 | gene=LmxM.34.3500 | organism=Leishmania_mexicana_MHOM/GT/2001/U1103 | gene_product=zinc finger protein, putative | transcript_product=zinc finger protein, putative | location=LmxM.34:1326322-1327218(-) | pro
CW-type Zinc Finger, putative	LmxM.32.1100	0	0	0	25800000	18900000	32800000	20	20	20	24.6209	24.1719	24.9672	3.74544e-05	-4.58665	3	104.37	0	10.093	0	0	0	3	1	1	LmxM.32.1100.1-p1	>LmxM.32.1100.1-p1 | transcript=LmxM.32.1100.1 | gene=LmxM.32.1100 | organism=Leishmania_mexicana_MHOM/GT/2001/U1103 | gene_product=CW-type Zinc Finger, putative | transcript_product=CW-type Zinc Finger, putative | location=LmxM.32:398288-401179(+) | prote
acid phosphatase, putative	LmxM.36.2470	0	0	0	77900000	70100000	57000000	20	20	20	26.2151	26.0629	25.7645	1.40301e-06	-6.01416	10	50.995	0	50.229	1	1	1	6	4	3	LmxM.36.2470.1-p1	>LmxM.36.2470.1-p1 | transcript=LmxM.36.2470.1 | gene=LmxM.36.2470 | organism=Leishmania_mexicana_MHOM/GT/2001/U1103 | gene_product=acid phosphatase, putative | transcript_product=acid phosphatase, putative | location=LmxM.20:988988-990325(+) | protein_len
															-65.5147
Translation Factors
Eukaryotic translation initiation factor 4E-1	LmxM.27.1620	0	0	0	183000000	250000000	99300000	20	20	20	27.4473	27.8974	26.5653	4.84688e-05	-7.3033	15	23.627	0	323.31	0	0	0	4	7	3	LmxM.27.1620.1-p1	>LmxM.27.1620.1-p1 | transcript=LmxM.27.1620.1 | gene=LmxM.27.1620 | organism=Leishmania_mexicana_MHOM/GT/2001/U1103 | gene_product=Eukaryotic translation initiation factor 4E-1 | transcript_product=Eukaryotic translation initiation factor 4E-1 | location=
		LIST OF UPREGULATED PROTEINS IN 4E1(-/-) COMPARED TO WILD TYPE CELLS
		LFQ intensity						Log2 of LFQ intensity
Protein name	Gene name	4E1-KO-1_1	4E1-KO-2_1	4E1-KO-3_1	WT-1_1	WT-2_1	WT-3_1	4E1-KO-1_1_	4E1-KO-2_1_	4E1-KO-3_1_	WT-1_1_	WT-2_1_	WT-3_1_	Student's T-test p-value 4E1-KO_WT	Student's T-test Difference 4E1-KO_WT	Razor + unique peptides	Mol. weight [kDa]	Q-value	Score	Razor + unique peptides 4E1-KO-1	Razor + unique peptides 4E1-KO-2	Razor + unique peptides 4E1-KO-3	Razor + unique peptides WT-1	Razor + unique peptides WT-2	Razor + unique peptides WT-3	Majority protein IDs	Fasta headers
Hypothetical Proteins
hypothetical protein, conserved	LmxM.18.0850	72700000	46700000	160000000	0	0	0	26.1155	25.4769	27.2535	20	20	20	0.000268403	6.28196	6	298.85	0	7.8833	3	1	4	1	0	0	LmxM.18.0850.1-p1	>LmxM.18.0850.1-p1 | transcript=LmxM.18.0850.1 | gene=LmxM.18.0850 | organism=Leishmania_mexicana_MHOM/GT/2001/U1103 | gene_product=hypothetical protein, conserved | transcript_product=hypothetical protein, conserved | location=LmxM.18:343663-352149(+) | p
hypothetical protein, conserved	LmxM.31.3400	20600000	33500000	24900000	0	0	0	24.2961	24.9977	24.5696	20	20	20	2.25552e-05	4.62115	6	66.752	0	7.3882	3	4	3	0	0	0	LmxM.31.3400.1-p1	>LmxM.31.3400.1-p1 | transcript=LmxM.31.3400.1 | gene=LmxM.31.3400 | organism=Leishmania_mexicana_MHOM/GT/2001/U1103 | gene_product=hypothetical protein, conserved | transcript_product=hypothetical protein, conserved | location=LmxM.31:1351054-1352862(+) |
hypothetical protein, conserved	LmxM.36.4160	31400000	35700000	39100000	0	0	0	24.9043	25.0894	25.2207	20	20	20	6.42169e-07	5.07145	3	35.379	0.0012447	2.9283	1	2	2	0	0	0	LmxM.36.4160.1-p1	>LmxM.36.4160.1-p1 | transcript=LmxM.36.4160.1 | gene=LmxM.36.4160 | organism=Leishmania_mexicana_MHOM/GT/2001/U1103 | gene_product=hypothetical protein, conserved | transcript_product=hypothetical protein, conserved | location=LmxM.20:1565673-1566677(+) |
hypothetical protein, unknown function	LmxM.26.1490	45100000	49300000	63100000	0	0	0	25.4266	25.5551	25.9111	20	20	20	2.62066e-06	5.63095	6	72.062	0	8.5079	4	4	4	0	0	0	LmxM.26.1490.1-p1	>LmxM.26.1490.1-p1 | transcript=LmxM.26.1490.1 | gene=LmxM.26.1490 | organism=Leishmania_mexicana_MHOM/GT/2001/U1103 | gene_product=hypothetical protein, unknown function | transcript_product=hypothetical protein, unknown function | location=LmxM.26:508977
hypothetical protein, conserved	LmxM.26.1030	206000000	248000000	193000000	0	0	0	27.6181	27.8858	27.524	20	20	20	2.37986e-07	7.67595	9	86.866	0	9.4257	3	2	4	0	0	0	LmxM.26.1030.1-p1	>LmxM.26.1030.1-p1 | transcript=LmxM.26.1030.1 | gene=LmxM.26.1030 | organism=Leishmania_mexicana_MHOM/GT/2001/U1103 | gene_product=hypothetical protein, conserved | transcript_product=hypothetical protein, conserved | location=LmxM.26:306714-309050(+) | p
hypothetical protein, conserved	LmxM.12.0640	15300000	12000000	10800000	0	0	0	23.867	23.5165	23.3645	20	20	20	1.76425e-05	3.5827	4	60.825	0	5.1047	1	1	1	1	0	0	LmxM.12.0640.1-p1	>LmxM.12.0640.1-p1 | transcript=LmxM.12.0640.1 | gene=LmxM.12.0640 | organism=Leishmania_mexicana_MHOM/GT/2001/U1103 | gene_product=hypothetical protein, conserved | transcript_product=hypothetical protein, conserved | location=LmxM.12:327210-328841(+) | p
hypothetical protein, unknown function	LmxM.28.2870	12100000	18600000	11500000	0	0	0	23.5285	24.1488	23.4551	20	20	20	7.24413e-05	3.71081	2	27.586	0	19.696	1	1	1	0	0	0	LmxM.28.2870.1-p1	>LmxM.28.2870.1-p1 | transcript=LmxM.28.2870.1 | gene=LmxM.28.2870 | organism=Leishmania_mexicana_MHOM/GT/2001/U1103 | gene_product=hypothetical protein, unknown function | transcript_product=hypothetical protein, unknown function | location=LmxM.28:107071
hypothetical protein, conserved	LmxM.06.0250	362000000	468000000	512000000	90100000	101000000	152000000	28.4314	28.8019	28.9316	26.425	26.5898	27.1795	0.0019001	1.9902	13	30.98	0	91.035	8	11	12	5	5	6	LmxM.06.0250.1-p1	>LmxM.06.0250.1-p1 | transcript=LmxM.06.0250.1 | gene=LmxM.06.0250 | organism=Leishmania_mexicana_MHOM/GT/2001/U1103 | gene_product=hypothetical protein, conserved | transcript_product=hypothetical protein, conserved | location=LmxM.06:80490-81326(-) | pro
hypothetical protein, conserved	LmxM.19.1060	587000000	632000000	557000000	184000000	154000000	88600000	29.1288	29.2353	29.0531	27.4551	27.1984	26.4008	0.00274437	2.12098	37	130.74	0	323.31	22	24	23	10	7	3	LmxM.19.1060.1-p1	>LmxM.19.1060.1-p1 | transcript=LmxM.19.1060.1 | gene=LmxM.19.1060 | organism=Leishmania_mexicana_MHOM/GT/2001/U1103 | gene_product=hypothetical protein, conserved | transcript_product=hypothetical protein, conserved | location=LmxM.19:414293-418021(+) | p
hypothetical protein, conserved	LmxM.31.1130	152000000	125000000	117000000	23400000	28400000	39200000	27.1795	26.8974	26.8019	24.48	24.7594	25.2243	0.000947836	2.13835	3	170.36	0.0010111	3.2351	1	1	1	1	1	1	LmxM.31.1130.1-p1	>LmxM.31.1130.1-p1 | transcript=LmxM.31.1130.1 | gene=LmxM.31.1130 | organism=Leishmania_mexicana_MHOM/GT/2001/U1103 | gene_product=hypothetical protein, conserved | transcript_product=hypothetical protein, conserved | location=LmxM.31:435175-440016(+) | p
hypothetical protein, conserved	LmxM.30.1500	180000000	211000000	229000000	64300000	5240000	17700000	27.4234	27.6527	27.7708	25.9383	22.3211	24.0772	0.0288686	3.50339	16	120.22	0	39.06	10	11	10	5	2	1	LmxM.30.1500.1-p1	>LmxM.30.1500.1-p1 | transcript=LmxM.30.1500.1 | gene=LmxM.30.1500 | organism=Leishmania_mexicana_MHOM/GT/2001/U1103 | gene_product=hypothetical protein, conserved | transcript_product=hypothetical protein, conserved | location=LmxM.30:704228-707674(-) | p
hypothetical protein, conserved	LmxM.28.1810	84100000	81600000	84900000	0	0	0	26.3256	26.2821	26.3393	20	20	20	3.33543e-10	6.31564	2	15.159	0	46.741	2	2	2	0	0	0	LmxM.28.1810.1-p1	>LmxM.28.1810.1-p1 | transcript=LmxM.28.1810.1 | gene=LmxM.28.1810 | organism=Leishmania_mexicana_MHOM/GT/2001/U1103 | gene_product=hypothetical protein, conserved | transcript_product=hypothetical protein, conserved | location=LmxM.28:690193-690624(-) | p
hypothetical protein, conserved	LmxM.16.0660	24900000	27100000	23700000	0	0	0	24.5696	24.6918	24.4984	20	20	20	1.37744e-07	4.58661	7	64.769	0	10.329	3	2	2	0	0	0	LmxM.16.0660.1-p1	>LmxM.16.0660.1-p1 | transcript=LmxM.16.0660.1 | gene=LmxM.16.0660 | organism=Leishmania_mexicana_MHOM/GT/2001/U1103 | gene_product=hypothetical protein, conserved | transcript_product=hypothetical protein, conserved | location=LmxM.16:225914-227614(-) | p
hypothetical protein, conserved	LmxM.10.0800	43600000	38000000	54300000	0	0	0	25.3778	25.1795	25.6944	20	20	20	3.50484e-06	5.41726	11	116.06	0	26.764	1	1	3	0	0	0	LmxM.10.0800.1-p1	>LmxM.10.0800.1-p1 | transcript=LmxM.10.0800.1 | gene=LmxM.10.0800 | organism=Leishmania_mexicana_MHOM/GT/2001/U1103 | gene_product=hypothetical protein, conserved | transcript_product=hypothetical protein, conserved | location=LmxM.10:334987-338226(-) | p
hypothetical protein, conserved	LmxM.21.1310	25700000	36600000	39100000	0	0	0	24.6153	25.1253	25.2207	20	20	20	1.19873e-05	4.98709	6	39.054	0	14.997	1	2	3	0	0	0	LmxM.21.1310.1-p1	>LmxM.21.1310.1-p1 | transcript=LmxM.21.1310.1 | gene=LmxM.21.1310 | organism=Leishmania_mexicana_MHOM/GT/2001/U1103 | gene_product=hypothetical protein, conserved | transcript_product=hypothetical protein, conserved | location=LmxM.21:519852-520928(-) | p
hypothetical protein, conserved	LmxM.31.1140	96500000	64400000	81700000	0	0	0	26.524	25.9406	26.2838	20	20	20	3.21626e-06	6.24947	5	74.828	0	12.225	3	1	3	0	0	0	LmxM.31.1140.1-p1	>LmxM.31.1140.1-p1 | transcript=LmxM.31.1140.1 | gene=LmxM.31.1140 | organism=Leishmania_mexicana_MHOM/GT/2001/U1103 | gene_product=hypothetical protein, conserved | transcript_product=hypothetical protein, conserved | location=LmxM.31:441488-443554(+) | p
hypothetical protein, conserved	LmxM.24.2220	34900000	18100000	15500000	0	0	0	25.0567	24.1095	23.8858	20	20	20	0.000265666	4.35066	3	43.126	0	13.494	3	2	1	0	0	0	LmxM.24.2220.1-p1	>LmxM.24.2220.1-p1 | transcript=LmxM.24.2220.1 | gene=LmxM.24.2220 | organism=Leishmania_mexicana_MHOM/GT/2001/U1103 | gene_product=hypothetical protein, conserved | transcript_product=hypothetical protein, conserved | location=LmxM.24:808032-809222(-) | p
hypothetical protein, conserved	LmxM.13.0810	87300000	87800000	78800000	35400000	8110000	21100000	26.3795	26.3877	26.2317	25.0772	22.9513	24.3307	0.0239616	2.21321	14	275.12	0	24.316	7	8	8	4	1	1	LmxM.13.0810.1-p1	>LmxM.13.0810.1-p1 | transcript=LmxM.13.0810.1 | gene=LmxM.13.0810 | organism=Leishmania_mexicana_MHOM/GT/2001/U1103 | gene_product=hypothetical protein, conserved | transcript_product=hypothetical protein, conserved | location=LmxM.13:243469-251400(-) | p
hypothetical protein, conserved	LmxM.19.0490	842000000	487000000	302000000	81300000	75600000	58300000	29.6492	28.8593	28.17	26.2768	26.1719	25.797	0.003389	2.81098	4	32.104	0	323.31	4	3	2	1	1	2	LmxM.19.0490.1-p1	>LmxM.19.0490.1-p1 | transcript=LmxM.19.0490.1 | gene=LmxM.19.0490 | organism=Leishmania_mexicana_MHOM/GT/2001/U1103 | gene_product=hypothetical protein, conserved | transcript_product=hypothetical protein, conserved | location=LmxM.19:187980-188843(+) | p
hypothetical protein, conserved	LmxM.19.0270	126000000	137000000	187000000	30200000	10400000	32100000	26.9088	27.0296	27.4785	24.848	23.3101	24.9361	0.00752882	2.77424	9	100.28	0	19.465	6	6	8	2	1	1	LmxM.19.0270.1-p1	>LmxM.19.0270.1-p1 | transcript=LmxM.19.0270.1 | gene=LmxM.19.0270 | organism=Leishmania_mexicana_MHOM/GT/2001/U1103 | gene_product=hypothetical protein, conserved | transcript_product=hypothetical protein, conserved | location=LmxM.19:90930-93809(+) | pro
hypothetical protein, conserved	LmxM.17.0410	1320000000	1080000000	1100000000	221000000	181000000	92800000	30.2979	30.0084	30.0349	27.7195	27.4314	26.4676	0.00172346	2.90754	33	114.38	0	284.39	25	26	26	12	11	4	LmxM.17.0410.1-p1	>LmxM.17.0410.1-p1 | transcript=LmxM.17.0410.1 | gene=LmxM.17.0410 | organism=Leishmania_mexicana_MHOM/GT/2001/U1103 | gene_product=hypothetical protein, conserved | transcript_product=hypothetical protein, conserved | location=LmxM.17:186928-190134(-) | p
hypothetical protein, conserved	LmxM.19.0620	269000000	259000000	319000000	94500000	105000000	65100000	28.003	27.9484	28.249	26.4938	26.6458	25.9562	0.00174357	1.70154	14	81.109	0	66.107	10	12	12	6	7	3	LmxM.19.0620.1-p1	>LmxM.19.0620.1-p1 | transcript=LmxM.19.0620.1 | gene=LmxM.19.0620 | organism=Leishmania_mexicana_MHOM/GT/2001/U1103 | gene_product=hypothetical protein, conserved | transcript_product=hypothetical protein, conserved | location=LmxM.19:261762-263990(+) | p
hypothetical protein	LmxM.29.2621	24900000	32200000	36900000	0	0	0	24.5696	24.9406	25.1371	20	20	20	8.02754e-06	4.88244	2	24.396	0	7.7506	2	2	2	0	0	0	LmxM.29.2621.1-p1	>LmxM.29.2621.1-p1 | transcript=LmxM.29.2621.1 | gene=LmxM.29.2621 | organism=Leishmania_mexicana_MHOM/GT/2001/U1103 | gene_product=hypothetical protein | transcript_product=hypothetical protein | location=LmxM.29:965313-965993(-) | protein_length=226 | se
hypothetical protein, conserved	LmxM.33.3000	20700000	19900000	20700000	0	0	0	24.3031	24.2463	24.3031	20	20	20	2.2984e-09	4.28417	3	67.033	0.00026212	3.9331	3	2	1	0	0	0	LmxM.33.3000.1-p1	>LmxM.33.3000.1-p1 | transcript=LmxM.33.3000.1 | gene=LmxM.33.3000 | organism=Leishmania_mexicana_MHOM/GT/2001/U1103 | gene_product=hypothetical protein, conserved | transcript_product=hypothetical protein, conserved | location=LmxM.33:1149787-1151673(+) |
hypothetical protein, conserved	LmxM.16.0700	35100000	34600000	26900000	0	10600000	0	25.065	25.0443	24.6811	20	23.3376	20	0.0270238	3.81759	3	88.32	0	14.617	2	1	1	0	1	0	LmxM.16.0700.1-p1	>LmxM.16.0700.1-p1 | transcript=LmxM.16.0700.1 | gene=LmxM.16.0700 | organism=Leishmania_mexicana_MHOM/GT/2001/U1103 | gene_product=hypothetical protein, conserved | transcript_product=hypothetical protein, conserved | location=LmxM.16:237926-240463(-) | p
hypothetical protein, conserved	LmxM.06.0420	159000000	259000000	139000000	0	45300000	0	27.2445	27.9484	27.0505	20	25.433	20	0.0376732	5.60344	4	58.564	0	16.336	3	4	3	0	1	0	LmxM.06.0420.1-p1	>LmxM.06.0420.1-p1 | transcript=LmxM.06.0420.1 | gene=LmxM.06.0420 | organism=Leishmania_mexicana_MHOM/GT/2001/U1103 | gene_product=hypothetical protein, conserved | transcript_product=hypothetical protein, conserved | location=LmxM.06:142401-144083(+) | p
hypothetical protein, unknown function	LmxM.30.2450	55400000	49000000	54100000	22100000	0	0	25.7234	25.5463	25.6891	24.3975	20	20	0.0461867	4.18708	3	22.861	0.001003	3.0933	3	2	2	1	0	0	LmxM.30.2450.1-p1	>LmxM.30.2450.1-p1 | transcript=LmxM.30.2450.1 | gene=LmxM.30.2450 | organism=Leishmania_mexicana_MHOM/GT/2001/U1103 | gene_product=hypothetical protein, unknown function | transcript_product=hypothetical protein, unknown function | location=LmxM.30:118397
hypothetical protein, conserved	LmxM.27.2600	15100000	14800000	16000000	0	0	0	23.848	23.8191	23.9316	20	20	20	3.46933e-08	3.86624	4	65.534	0.0012463	2.9569	1	2	1	2	2	0	LmxM.27.2600.1-p1	>LmxM.27.2600.1-p1 | transcript=LmxM.27.2600.1 | gene=LmxM.27.2600 | organism=Leishmania_mexicana_MHOM/GT/2001/U1103 | gene_product=hypothetical protein, conserved | transcript_product=hypothetical protein, conserved | location=LmxM.27:1041253-1043067(+) |
hypothetical protein, conserved	LmxM.13.0580	88600000	98300000	44100000	0	11500000	0	26.4008	26.5507	25.3943	20	23.4551	20	0.0147284	4.96355	7	162.06	0	83.545	4	6	4	0	2	0	LmxM.13.0580.1-p1	>LmxM.13.0580.1-p1 | transcript=LmxM.13.0580.1 | gene=LmxM.13.0580 | organism=Leishmania_mexicana_MHOM/GT/2001/U1103 | gene_product=hypothetical protein, conserved | transcript_product=hypothetical protein, conserved | location=LmxM.13:161774-166435(+) | p
hypothetical protein, conserved	LmxM.03.0470	36000000	43700000	48600000	0	0	0	25.1015	25.3811	25.5345	20	20	20	1.89844e-06	5.33903	8	101.34	0	12.391	5	5	4	0	0	0	LmxM.03.0470.1-p1	>LmxM.03.0470.1-p1 | transcript=LmxM.03.0470.1 | gene=LmxM.03.0470 | organism=Leishmania_mexicana_MHOM/GT/2001/U1103 | gene_product=hypothetical protein, conserved | transcript_product=hypothetical protein, conserved | location=LmxM.03:155562-158462(+) | p
hypothetical protein, conserved	LmxM.32.3110	54300000	59900000	20900000	0	0	0	25.6944	25.8361	24.317	20	20	20	0.000401716	5.2825	6	102.14	0	37.332	4	4	3	2	2	0	LmxM.32.3110.1-p1	>LmxM.32.3110.1-p1 | transcript=LmxM.32.3110.1 | gene=LmxM.32.3110 | organism=Leishmania_mexicana_MHOM/GT/2001/U1103 | gene_product=hypothetical protein, conserved | transcript_product=hypothetical protein, conserved | location=LmxM.32:1364236-1367079(+) |
hypothetical protein, conserved	LmxM.14.0120	31600000	26300000	27900000	0	0	0	24.9134	24.6486	24.7338	20	20	20	4.31336e-07	4.76525	2	36.876	0.0010145	3.28	1	1	1	1	0	0	LmxM.14.0120.1-p1	>LmxM.14.0120.1-p1 | transcript=LmxM.14.0120.1 | gene=LmxM.14.0120 | organism=Leishmania_mexicana_MHOM/GT/2001/U1103 | gene_product=hypothetical protein, conserved | transcript_product=hypothetical protein, conserved | location=LmxM.14:29429-30484(+) | pro
hypothetical protein, conserved	LmxM.11.0150	21500000	22300000	21000000	0	0	0	24.3578	24.4105	24.3239	20	20	20	6.67901e-09	4.36409	3	92.309	0	4.8117	1	1	2	0	0	0	LmxM.11.0150.1-p1	>LmxM.11.0150.1-p1 | transcript=LmxM.11.0150.1 | gene=LmxM.11.0150 | organism=Leishmania_mexicana_MHOM/GT/2001/U1103 | gene_product=hypothetical protein, conserved | transcript_product=hypothetical protein, conserved | location=LmxM.11:38645-41248(+) | pro
hypothetical protein, conserved	LmxM.24.0970	24600000	32800000	30500000	0	0	0	24.5522	24.9672	24.8623	20	20	20	2.72593e-06	4.79388	2	78.592	0.0053563	1.9912	1	2	1	0	0	0	LmxM.24.0970.1-p1	>LmxM.24.0970.1-p1 | transcript=LmxM.24.0970.1 | gene=LmxM.24.0970 | organism=Leishmania_mexicana_MHOM/GT/2001/U1103 | gene_product=hypothetical protein, conserved | transcript_product=hypothetical protein, conserved | location=LmxM.24:335454-337709(+) | p
hypothetical protein, conserved	LmxM.29.0090	1810000000	2010000000	1690000000	377000000	354000000	1120000000	30.7533	30.9045	30.6544	28.49	28.3992	30.0609	0.0303857	1.78742	19	27.604	0	38.155	10	13	11	5	6	9	LmxM.29.0090.1-p1	>LmxM.29.0090.1-p1 | transcript=LmxM.29.0090.1 | gene=LmxM.29.0090 | organism=Leishmania_mexicana_MHOM/GT/2001/U1103 | gene_product=hypothetical protein, conserved | transcript_product=hypothetical protein, conserved | location=LmxM.29:23492-24178(-) | pro
hypothetical protein, conserved	LmxM.22.1350	2870000128	2929999872	2980000000	36500000	0	0	31.4184	31.4483	31.4727	25.1214	20	20	0.00466734	9.73931	2	44.154	0.00076963	3.5479	1	1	1	2	0	0	LmxM.22.1350.1-p1	>LmxM.22.1350.1-p1 | transcript=LmxM.22.1350.1 | gene=LmxM.22.1350 | organism=Leishmania_mexicana_MHOM/GT/2001/U1103 | gene_product=hypothetical protein, conserved | transcript_product=hypothetical protein, conserved | location=LmxM.22:560460-561653(-) | p
hypothetical protein, conserved	LmxM.33.1170	517000000	449000000	568000000	64700000	102000000	124000000	28.9456	28.7421	29.0813	25.9473	26.604	26.8858	0.00115856	2.44401	26	74.774	0	160.62	14	13	14	4	4	5	LmxM.33.1170.1-p1	>LmxM.33.1170.1-p1 | transcript=LmxM.33.1170.1 | gene=LmxM.33.1170 | organism=Leishmania_mexicana_MHOM/GT/2001/U1103 | gene_product=hypothetical protein, conserved | transcript_product=hypothetical protein, conserved | location=LmxM.33:501736-503736(-) | p
hypothetical protein, conserved	LmxM.10.0790	455000000	497000000	532000000	135000000	182000000	77400000	28.7613	28.8887	28.9869	27.0084	27.4394	26.2058	0.0055794	1.99441	5	25.937	0	24.026	4	4	4	2	3	1	LmxM.10.0790.1-p1	>LmxM.10.0790.1-p1 | transcript=LmxM.10.0790.1 | gene=LmxM.10.0790 | organism=Leishmania_mexicana_MHOM/GT/2001/U1103 | gene_product=hypothetical protein, conserved | transcript_product=hypothetical protein, conserved | location=LmxM.10:333292-333957(-) | p
hypothetical protein, conserved	LmxM.28.0340	26400000	44600000	37300000	0	0	0	24.654	25.4105	25.1527	20	20	20	2.17518e-05	5.07242	5	123.65	0	4.7327	2	3	2	0	0	0	LmxM.28.0340.1-p1	>LmxM.28.0340.1-p1 | transcript=LmxM.28.0340.1 | gene=LmxM.28.0340 | organism=Leishmania_mexicana_MHOM/GT/2001/U1103 | gene_product=hypothetical protein, conserved | transcript_product=hypothetical protein, conserved | location=LmxM.28:101881-105342(+) | p
hypothetical protein, conserved	LmxM.11.0710	11200000	12700000	12600000	0	0	0	23.417	23.5983	23.5869	20	20	20	4.53806e-07	3.53408	3	53.261	0.001017	3.3164	1	1	1	0	0	0	LmxM.11.0710.1-p1	>LmxM.11.0710.1-p1 | transcript=LmxM.11.0710.1 | gene=LmxM.11.0710 | organism=Leishmania_mexicana_MHOM/GT/2001/U1103 | gene_product=hypothetical protein, conserved | transcript_product=hypothetical protein, conserved | location=LmxM.11:269473-270885(+) | p
hypothetical protein, conserved	LmxM.06.0330	41300000	50400000	48300000	0	0	0	25.2996	25.5869	25.5255	20	20	20	3.8921e-07	5.47069	5	129.17	0	11.068	2	3	2	0	0	0	LmxM.06.0330.1-p1	>LmxM.06.0330.1-p1 | transcript=LmxM.06.0330.1 | gene=LmxM.06.0330 | organism=Leishmania_mexicana_MHOM/GT/2001/U1103 | gene_product=hypothetical protein, conserved | transcript_product=hypothetical protein, conserved | location=LmxM.06:110303-113860(-) | p
hypothetical protein, conserved	LmxM.30.1080	16100000	16900000	16000000	0	0	0	23.9406	24.0105	23.9316	20	20	20	9.45e-09	3.96088	2	94.117	0.00051387	3.5745	1	1	1	0	0	1	LmxM.30.1080.1-p1	>LmxM.30.1080.1-p1 | transcript=LmxM.30.1080.1 | gene=LmxM.30.1080 | organism=Leishmania_mexicana_MHOM/GT/2001/U1103 | gene_product=hypothetical protein, conserved | transcript_product=hypothetical protein, conserved | location=LmxM.30:416709-419624(-) | p
hypothetical protein, conserved	LmxM.34.1400	17300000	18600000	18100000	0	0	0	24.0443	24.1488	24.1095	20	20	20	1.83105e-08	4.10085	3	26.577	0.0010106	3.2333	1	1	2	0	0	1	LmxM.34.1400.1-p1	>LmxM.34.1400.1-p1 | transcript=LmxM.34.1400.1 | gene=LmxM.34.1400 | organism=Leishmania_mexicana_MHOM/GT/2001/U1103 | gene_product=hypothetical protein, conserved | transcript_product=hypothetical protein, conserved | location=LmxM.34:521242-521940(+) | p
hypothetical protein, conserved	LmxM.07.0390	12200000	12700000	13400000	0	0	0	23.5404	23.5983	23.6757	20	20	20	8.38932e-08	3.60481	6	93.983	0	13.15	2	1	1	0	0	1	LmxM.07.0390.1-p1	>LmxM.07.0390.1-p1 | transcript=LmxM.07.0390.1 | gene=LmxM.07.0390 | organism=Leishmania_mexicana_MHOM/GT/2001/U1103 | gene_product=hypothetical protein, conserved | transcript_product=hypothetical protein, conserved | location=LmxM.07:177494-180181(-) | p
hypothetical protein	LmxM.30.0850	42700000	36800000	40900000	0	0	0	25.3477	25.1332	25.2856	20	20	20	1.29616e-07	5.25551	3	33.534	0	6.4039	1	2	2	0	0	0	LmxM.30.0850.1-p1;LmxM.30.0770.1-p1	>LmxM.30.0850.1-p1 | transcript=LmxM.30.0850.1 | gene=LmxM.30.0850 | organism=Leishmania_mexicana_MHOM/GT/2001/U1103 | gene_product=hypothetical protein | transcript_product=hypothetical protein | location=LmxM.30:315608-316489(-) | protein_length=293 | se
hypothetical protein, conserved	LmxM.14.0391	72600000	76200000	91700000	0	0	0	26.1135	26.1833	26.4504	20	20	20	4.36539e-07	6.24906	4	34.626	0.0010199	3.3963	3	2	3	0	0	0	LmxM.14.0391.1-p1;LmxM.14.0400.1-p1;LmxM.14.0390.1-p1	>LmxM.14.0391.1-p1 | transcript=LmxM.14.0391.1 | gene=LmxM.14.0391 | organism=Leishmania_mexicana_MHOM/GT/2001/U1103 | gene_product=hypothetical protein, conserved | transcript_product=hypothetical protein, conserved | location=LmxM.14:129736-130668(+) | p
hypothetical protein, conserved	LmxM.04.0260	33900000	42000000	38900000	0	0	0	25.0148	25.3239	25.2133	20	20	20	5.54324e-07	5.18398	3	27.6	0.00026406	4.063	2	1	1	0	0	0	LmxM.04.0260.1-p1	>LmxM.04.0260.1-p1 | transcript=LmxM.04.0260.1 | gene=LmxM.04.0260 | organism=Leishmania_mexicana_MHOM/GT/2001/U1103 | gene_product=hypothetical protein, conserved | transcript_product=hypothetical protein, conserved | location=LmxM.04:75687-76490(+) | pro
hypothetical protein, unknown function	LmxM.27.0640	16000000	17200000	19400000	0	0	0	23.9316	24.0359	24.2096	20	20	20	9.52472e-07	4.05901	3	35.216	0.0073614	1.8573	3	1	1	0	0	0	LmxM.27.0640.1-p1	>LmxM.27.0640.1-p1 | transcript=LmxM.27.0640.1 | gene=LmxM.27.0640 | organism=Leishmania_mexicana_MHOM/GT/2001/U1103 | gene_product=hypothetical protein, unknown function | transcript_product=hypothetical protein, unknown function | location=LmxM.27:239412
hypothetical protein, conserved	LmxM.28.0060	275000000	206000000	298000000	0	0	0	28.0349	27.6181	28.1507	20	20	20	1.03307e-06	7.93455	8	51.714	0	8.2565	3	1	3	1	0	2	LmxM.28.0060.1-p1	>LmxM.28.0060.1-p1 | transcript=LmxM.28.0060.1 | gene=LmxM.28.0060 | organism=Leishmania_mexicana_MHOM/GT/2001/U1103 | gene_product=hypothetical protein, conserved | transcript_product=hypothetical protein, conserved | location=LmxM.28:14115-15572(+) | pro
hypothetical protein, conserved	LmxM.31.3290	28300000	31100000	38700000	0	0	0	24.7543	24.8904	25.2058	20	20	20	3.1801e-06	4.95018	4	26.732	0	9.2129	1	2	1	0	1	0	LmxM.31.3290.1-p1	>LmxM.31.3290.1-p1 | transcript=LmxM.31.3290.1 | gene=LmxM.31.3290 | organism=Leishmania_mexicana_MHOM/GT/2001/U1103 | gene_product=hypothetical protein, conserved | transcript_product=hypothetical protein, conserved | location=LmxM.31:1307505-1308227(+) |
hypothetical protein, conserved	LmxM.27.0440	17600000	22800000	18400000	0	0	0	24.0691	24.4425	24.1332	20	20	20	3.34228e-06	4.21493	2	61.707	0.00026385	4.0445	1	1	1	0	0	1	LmxM.27.0440.1-p1	>LmxM.27.0440.1-p1 | transcript=LmxM.27.0440.1 | gene=LmxM.27.0440 | organism=Leishmania_mexicana_MHOM/GT/2001/U1103 | gene_product=hypothetical protein, conserved | transcript_product=hypothetical protein, conserved | location=LmxM.27:122558-124228(+) | p
hypothetical protein, conserved	LmxM.24.1760	16900000	16100000	13200000	0	0	0	24.0105	23.9406	23.654	20	20	20	3.76979e-06	3.86837	2	28.743	0.0035672	2.2475	1	1	2	0	0	0	LmxM.24.1760.1-p1	>LmxM.24.1760.1-p1 | transcript=LmxM.24.1760.1 | gene=LmxM.24.1760 | organism=Leishmania_mexicana_MHOM/GT/2001/U1103 | gene_product=hypothetical protein, conserved | transcript_product=hypothetical protein, conserved | location=LmxM.24:660128-660940(-) | p
hypothetical protein, conserved	LmxM.04.1220	39000000	33200000	48000000	0	0	0	25.217	24.9847	25.5165	20	20	20	4.44578e-06	5.23939	5	119.46	0	7.7831	1	2	1	1	0	1	LmxM.04.1220.1-p1	>LmxM.04.1220.1-p1 | transcript=LmxM.04.1220.1 | gene=LmxM.04.1220 | organism=Leishmania_mexicana_MHOM/GT/2001/U1103 | gene_product=hypothetical protein, conserved | transcript_product=hypothetical protein, conserved | location=LmxM.04:428918-432064(-) | p
hypothetical protein	LmxM.08.0270	60200000	40300000	42900000	0	0	0	25.8433	25.2643	25.3545	20	20	20	6.87546e-06	5.48734	4	87.85	0	6.7888	3	2	3	0	0	0	LmxM.08.0270.1-p1	>LmxM.08.0270.1-p1 | transcript=LmxM.08.0270.1 | gene=LmxM.08.0270 | organism=Leishmania_mexicana_MHOM/GT/2001/U1103 | gene_product=hypothetical protein | transcript_product=hypothetical protein | location=LmxM.08:1252145-1254646(+) | protein_length=833 |
hypothetical protein, conserved	LmxM.11.0370	24000000	20800000	29700000	0	0	0	24.5165	24.3101	24.824	20	20	20	6.90421e-06	4.55019	2	67.63	0.0017263	2.7822	1	2	1	0	0	0	LmxM.11.0370.1-p1	>LmxM.11.0370.1-p1 | transcript=LmxM.11.0370.1 | gene=LmxM.11.0370 | organism=Leishmania_mexicana_MHOM/GT/2001/U1103 | gene_product=hypothetical protein, conserved | transcript_product=hypothetical protein, conserved | location=LmxM.11:114697-116544(+) | p
hypothetical protein, conserved	LmxM.13.1030	43800000	29300000	39200000	0	0	0	25.3844	24.8044	25.2243	20	20	20	7.64701e-06	5.13773	4	38.196	0.0033485	2.3245	1	1	2	1	1	0	LmxM.13.1030.1-p1	>LmxM.13.1030.1-p1 | transcript=LmxM.13.1030.1 | gene=LmxM.13.1030 | organism=Leishmania_mexicana_MHOM/GT/2001/U1103 | gene_product=hypothetical protein, conserved | transcript_product=hypothetical protein, conserved | location=LmxM.13:324901-325992(-) | p
hypothetical protein, conserved	LmxM.32.0890	29500000	59400000	39800000	0	0	0	24.8142	25.824	25.2463	20	20	20	5.47592e-05	5.29481	2	13.14	0.0005152	3.6033	2	2	1	0	0	0	LmxM.32.0890.1-p1	>LmxM.32.0890.1-p1 | transcript=LmxM.32.0890.1 | gene=LmxM.32.0890 | organism=Leishmania_mexicana_MHOM/GT/2001/U1103 | gene_product=hypothetical protein, conserved | transcript_product=hypothetical protein, conserved | location=LmxM.32:306497-306841(+) | p
hypothetical protein, conserved	LmxM.11.0860	25200000	27100000	14500000	0	0	0	24.5869	24.6918	23.7895	20	20	20	0.000106694	4.35609	5	187.73	0	11.807	3	2	3	1	1	0	LmxM.11.0860.1-p1	>LmxM.11.0860.1-p1 | transcript=LmxM.11.0860.1 | gene=LmxM.11.0860 | organism=Leishmania_mexicana_MHOM/GT/2001/U1103 | gene_product=hypothetical protein, conserved | transcript_product=hypothetical protein, conserved | location=LmxM.11:323953-329244(+) | p
															260.281
Metabolic and Mitochondrial Proteins
Esterase PHB depolymerase, putative	LmxM.36.4640	19300000	17900000	19200000	0	0	0	24.2021	24.0935	24.1946	20	20	20	3.00601e-08	4.16339	2	65.077	0.00051854	3.7511	2	1	1	0	0	0	LmxM.36.4640.1-p1	>LmxM.36.4640.1-p1 | transcript=LmxM.36.4640.1 | gene=LmxM.36.4640 | organism=Leishmania_mexicana_MHOM/GT/2001/U1103 | gene_product=Esterase PHB depolymerase, putative | transcript_product=Esterase PHB depolymerase, putative | location=LmxM.20:1774594-1776
acetyl-CoA synthetase, putative	LmxM.23.0540	76600000	64300000	84800000	0	0	0	26.1908	25.9383	26.3376	20	20	20	7.70428e-07	6.15557	5	79.211	0	5.4109	2	1	2	0	0	0	LmxM.23.0540.1-p1	>LmxM.23.0540.1-p1 | transcript=LmxM.23.0540.1 | gene=LmxM.23.0540 | organism=Leishmania_mexicana_MHOM/GT/2001/U1103 | gene_product=acetyl-CoA synthetase, putative | transcript_product=acetyl-CoA synthetase, putative | location=LmxM.23:189614-191755(+) | p
D-ala D-ala ligase C-terminus/SET	LmxM.26.2560	38300000	38500000	36800000	0	0	0	25.1908	25.1984	25.1332	20	20	20	1.50158e-09	5.17413	4	58.838	0	4.7252	2	2	1	0	0	0	LmxM.26.2560.1-p1	>LmxM.26.2560.1-p1 | transcript=LmxM.26.2560.1 | gene=LmxM.26.2560 | organism=Leishmania_mexicana_MHOM/GT/2001/U1103 | gene_product=D-ala D-ala ligase C-terminus/SET domain containing protein, putative | transcript_product=D-ala D-ala ligase C-terminus/SET
thymine-7-hydroxylase, putative	LmxM.08_29.0251	20800000	21100000	23600000	0	0	0	24.3101	24.3307	24.4923	20	20	20	1.79628e-07	4.3777	6	36.434	0	11.663	2	1	2	0	0	0	LmxM.08_29.0251.1-p1;LmxM.08_29.0250.1-p1	>LmxM.08_29.0251.1-p1 | transcript=LmxM.08_29.0251.1 | gene=LmxM.08_29.0251 | organism=Leishmania_mexicana_MHOM/GT/2001/U1103 | gene_product=thymine-7-hydroxylase, putative | transcript_product=thymine-7-hydroxylase, putative | location=LmxM.08:1065177-106
acyl-CoA oxidase, putative	LmxM.27.2290	92700000	48200000	68000000	0	0	0	26.4661	25.5225	26.019	20	20	20	2.51382e-05	6.00254	7	80.665	0	4.9519	4	2	3	1	1	0	LmxM.27.2290.1-p1	>LmxM.27.2290.1-p1 | transcript=LmxM.27.2290.1 | gene=LmxM.27.2290 | organism=Leishmania_mexicana_MHOM/GT/2001/U1103 | gene_product=acyl-CoA oxidase, putative | transcript_product=acyl-CoA oxidase, putative | location=LmxM.27:953958-956117(-) | protein_len
NAD dependent epimerase/dehydratase family, putati	LmxM.33.3190	540000000	570000000	593000000	81100000	137000000	72300000	29.0084	29.0864	29.1435	26.2732	27.0296	26.1075	0.000806151	2.60931	16	55.533	0	146.36	9	13	14	3	4	2	LmxM.33.3190.1-p1	>LmxM.33.3190.1-p1 | transcript=LmxM.33.3190.1 | gene=LmxM.33.3190 | organism=Leishmania_mexicana_MHOM/GT/2001/U1103 | gene_product=NAD dependent epimerase/dehydratase family, putative | transcript_product=NAD dependent epimerase/dehydratase family, putati
cdc2-related kinase 3, putative	LmxM.36.0550	143000000	94100000	132000000	39900000	15800000	9160000	27.0914	26.4877	26.976	25.2499	23.9134	23.1269	0.0130534	2.75496	13	35.613	0	45.396	9	7	7	3	1	2	LmxM.36.0550.1-p1	>LmxM.36.0550.1-p1 | transcript=LmxM.36.0550.1 | gene=LmxM.36.0550 | organism=Leishmania_mexicana_MHOM/GT/2001/U1103 | gene_product=cdc2-related kinase 3, putative | transcript_product=cdc2-related kinase 3, putative | location=LmxM.20:152342-153277(+) | p
NAD+ synthase, putative	LmxM.31.1670	94500000	137000000	84200000	31100000	30000000	17300000	26.4938	27.0296	26.3273	24.8904	24.8385	24.0443	0.0042547	2.02586	6	32.607	0	10.184	4	3	3	1	3	1	LmxM.31.1670.1-p1	>LmxM.31.1670.1-p1 | transcript=LmxM.31.1670.1 | gene=LmxM.31.1670 | organism=Leishmania_mexicana_MHOM/GT/2001/U1103 | gene_product=NAD+ synthase, putative | transcript_product=NAD+ synthase, putative | location=LmxM.31:645208-646089(-) | protein_length=29
C-1-tetrahydrofolate synthase, cytoplasmic, putati	LmxM.29.2600	338000000	257000000	253000000	123000000	120000000	49400000	28.3324	27.9372	27.9146	26.8741	26.8385	25.558	0.0225462	1.63788	20	66.559	0	77.497	10	12	9	8	6	1	LmxM.29.2600.1-p1	>LmxM.29.2600.1-p1 | transcript=LmxM.29.2600.1 | gene=LmxM.29.2600 | organism=Leishmania_mexicana_MHOM/GT/2001/U1103 | gene_product=C-1-tetrahydrofolate synthase, cytoplasmic, putative | transcript_product=C-1-tetrahydrofolate synthase, cytoplasmic, putati
aldehyde reductase, putative	LmxM.30.2880	193000000	168000000	122000000	83500000	64800000	24800000	27.524	27.3239	26.8623	26.3153	25.9495	24.5638	0.0457657	1.62721	10	31.578	0	53.514	4	4	5	6	5	1	LmxM.30.2880.1-p1	>LmxM.30.2880.1-p1 | transcript=LmxM.30.2880.1 | gene=LmxM.30.2880 | organism=Leishmania_mexicana_MHOM/GT/2001/U1103 | gene_product=aldehyde reductase, putative | transcript_product=aldehyde reductase, putative | location=LmxM.30:1324914-1325774(-) | prote
glutamate dehydrogenase, putative	LmxM.28.2910	214000000	201000000	152000000	49000000	59300000	51500000	27.673	27.5826	27.1795	25.5463	25.8215	25.6181	0.000461619	1.81643	14	49.079	0	65.518	11	9	9	4	4	2	LmxM.28.2910.1-p1	>LmxM.28.2910.1-p1 | transcript=LmxM.28.2910.1 | gene=LmxM.28.2910 | organism=Leishmania_mexicana_MHOM/GT/2001/U1103 | gene_product=glutamate dehydrogenase, putative | transcript_product=glutamate dehydrogenase, putative | location=LmxM.28:1095113-1096471(
pyruvate phosphate dikinase, putative	LmxM.11.1000	4080000000	3960000000	4270000128	623000000	675000000	206000000	31.9259	31.8829	31.9916	29.2147	29.3303	27.6181	0.00438069	3.21244	56	101.01	0	323.31	46	43	47	16	18	8	LmxM.11.1000.1-p1	>LmxM.11.1000.1-p1 | transcript=LmxM.11.1000.1 | gene=LmxM.11.1000 | organism=Leishmania_mexicana_MHOM/GT/2001/U1103 | gene_product=pyruvate phosphate dikinase, putative | transcript_product=pyruvate phosphate dikinase, putative | location=LmxM.11:388076-3
argininosuccinate synthase, putative	LmxM.23.0260	312000000	311000000	267000000	83000000	78700000	31300000	28.217	28.2123	27.9923	26.3066	26.2299	24.8997	0.00732166	2.32848	14	46.534	0	51.502	11	10	8	5	4	1	LmxM.23.0260.1-p1	>LmxM.23.0260.1-p1 | transcript=LmxM.23.0260.1 | gene=LmxM.23.0260 | organism=Leishmania_mexicana_MHOM/GT/2001/U1103 | gene_product=argininosuccinate synthase, putative | transcript_product=argininosuccinate synthase, putative | location=LmxM.23:93782-9504
phosphopantothenate--cysteine ligase, putative | locatio	LmxM.25.1900	125000000	145000000	84300000	9110000	35700000	18900000	26.8974	27.1115	26.329	23.119	25.0894	24.1719	0.0125345	2.65251	8	43.002	0	20.856	7	6	5	3	3	2	LmxM.25.1900.1-p1	>LmxM.25.1900.1-p1 | transcript=LmxM.25.1900.1 | gene=LmxM.25.1900 | organism=Leishmania_mexicana_MHOM/GT/2001/U1103 | gene_product=phosphopantothenate--cysteine ligase, putative | transcript_product=phosphopantothenate--cysteine ligase, putative | locatio
peroxisomal enoyl-coa hydratase, putative	LmxM.18.0580	237000000	180000000	229000000	70100000	61800000	80600000	27.8203	27.4234	27.7708	26.0629	25.8811	26.2643	0.000657475	1.60207	15	34.088	0	61.117	11	8	9	3	3	5	LmxM.18.0580.1-p1	>LmxM.18.0580.1-p1 | transcript=LmxM.18.0580.1 | gene=LmxM.18.0580 | organism=Leishmania_mexicana_MHOM/GT/2001/U1103 | gene_product=peroxisomal enoyl-coa hydratase, putative | transcript_product=peroxisomal enoyl-coa hydratase, putative | location=LmxM.18:
L-2-hydroxyglutarate dehydrogenase, mitocho	LmxM.36.5460	480000000	518000000	491000000	14600000	18600000	0	28.8385	28.9484	28.8711	23.7995	24.1488	20	0.0093577	6.23657	13	57.376	0	28.991	13	12	13	3	3	0	LmxM.36.5460.1-p1	>LmxM.36.5460.1-p1 | transcript=LmxM.36.5460.1 | gene=LmxM.36.5460 | organism=Leishmania_mexicana_MHOM/GT/2001/U1103 | gene_product=L-2-hydroxyglutarate dehydrogenase, mitochondrial, putative | transcript_product=L-2-hydroxyglutarate dehydrogenase, mitocho
methylmalonyl-coenzyme a mutase, putative	LmxM.27.0300	146000000	177000000	144000000	71900000	76300000	23300000	27.1214	27.3992	27.1015	26.0995	26.1852	24.4738	0.0454862	1.62119	12	79.519	0	38.089	8	9	8	5	5	1	LmxM.27.0300.1-p1	>LmxM.27.0300.1-p1 | transcript=LmxM.27.0300.1 | gene=LmxM.27.0300 | organism=Leishmania_mexicana_MHOM/GT/2001/U1103 | gene_product=methylmalonyl-coenzyme a mutase, putative | transcript_product=methylmalonyl-coenzyme a mutase, putative | location=LmxM.27:
protein-l-isoaspartate o-methyltransferase, putati	LmxM.36.6550	85800000	97900000	145000000	12300000	13300000	0	26.3545	26.5448	27.1115	23.5522	23.6649	20	0.025295	4.26456	5	28.668	0	8.3178	3	3	5	1	1	0	LmxM.36.6550.1-p1	>LmxM.36.6550.1-p1 | transcript=LmxM.36.6550.1 | gene=LmxM.36.6550 | organism=Leishmania_mexicana_MHOM/GT/2001/U1103 | gene_product=protein-l-isoaspartate o-methyltransferase, putative | transcript_product=protein-l-isoaspartate o-methyltransferase, putati
glutathione peroxidase, putative	LmxM.36.3010	38800000	44900000	31400000	0	0	0	25.2096	25.4202	24.9043	20	20	20	4.17676e-06	5.17801	2	17.042	0.0012401	2.86	2	2	1	0	0	0	LmxM.36.3010.1-p1	>LmxM.36.3010.1-p1 | transcript=LmxM.36.3010.1 | gene=LmxM.36.3010 | organism=Leishmania_mexicana_MHOM/GT/2001/U1103 | gene_product=glutathione peroxidase, putative | transcript_product=glutathione peroxidase, putative | location=LmxM.20:1208147-1208605(-)
pyridine nucleotide-disulphide oxidoreductase,	LmxM.33.0270	18400000	28500000	30700000	0	0	0	24.1332	24.7645	24.8717	20	20	20	3.74597e-05	4.5898	2	87.019	0.0035774	2.2804	2	1	1	0	0	0	LmxM.33.0270.1-p1	>LmxM.33.0270.1-p1 | transcript=LmxM.33.0270.1 | gene=LmxM.33.0270 | organism=Leishmania_mexicana_MHOM/GT/2001/U1103 | gene_product=pyridine nucleotide-disulphide oxidoreductase, putative | transcript_product=pyridine nucleotide-disulphide oxidoreductase,
tryparedoxin-like protein	LmxM.08_29.1140	136000000	140000000	94700000	28900000	14800000	24100000	27.019	27.0609	26.4969	24.7846	23.8191	24.5225	0.00188046	2.48352	7	30.41	0	8.0542	5	6	3	1	1	1	LmxM.08_29.1140.1-p1	>LmxM.08_29.1140.1-p1 | transcript=LmxM.08_29.1140.1 | gene=LmxM.08_29.1140 | organism=Leishmania_mexicana_MHOM/GT/2001/U1103 | gene_product=tryparedoxin-like protein | transcript_product=tryparedoxin-like protein | location=LmxM.08:708700-709527(-) | prot
ferredoxin, 2fe-2s-like protein	LmxM.30.2510	43800000	73100000	48700000	0	0	0	25.3844	26.1234	25.5374	20	20	20	1.46512e-05	5.68174	2	19.752	0	18.445	2	1	1	0	0	0	LmxM.30.2510.1-p1	>LmxM.30.2510.1-p1 | transcript=LmxM.30.2510.1 | gene=LmxM.30.2510 | organism=Leishmania_mexicana_MHOM/GT/2001/U1103 | gene_product=ferredoxin, 2fe-2s-like protein | transcript_product=ferredoxin, 2fe-2s-like protein | location=LmxM.30:1196399-1196947(-) |
Rieske [2Fe-2S] domain containing protein, putative	LmxM.25.2070	58200000	55200000	60700000	0	0	0	25.7945	25.7182	25.8552	20	20	20	1.31883e-08	5.78929	5	58.487	0	8.1679	4	4	2	0	0	0	LmxM.25.2070.1-p1	>LmxM.25.2070.1-p1 | transcript=LmxM.25.2070.1 | gene=LmxM.25.2070 | organism=Leishmania_mexicana_MHOM/GT/2001/U1103 | gene_product=Rieske [2Fe-2S] domain containing protein, putative | transcript_product=Rieske [2Fe-2S] domain containing protein, putative
															83.9852
Flagellar/PFR Proteins
Flagellar Member 2	LmxM.36.2840	243000000	212000000	257000000	53400000	68300000	47600000	27.8564	27.6595	27.9372	25.6703	26.0254	25.5045	0.000280742	2.0843	16	125.97	0	134.86	11	10	10	6	4	1	LmxM.36.2840.1-p1	>LmxM.36.2840.1-p1 | transcript=LmxM.36.2840.1 | gene=LmxM.36.2840 | organism=Leishmania_mexicana_MHOM/GT/2001/U1103 | gene_product=Flagellar Member 2 | transcript_product=Flagellar Member 2 | location=LmxM.20:1142481-1145918(-) | protein_length=1145 | seq
Flagellum attachment zone protein 7	LmxM.19.0690	19600000	29700000	22700000	12200000	0	0	24.2243	24.824	24.4362	23.5404	20	20	0.0499103	3.31471	4	117.11	0	4.7891	1	2	2	2	0	1	LmxM.19.0690.1-p1	>LmxM.19.0690.1-p1 | transcript=LmxM.19.0690.1 | gene=LmxM.19.0690 | organism=Leishmania_mexicana_MHOM/GT/2001/U1103 | gene_product=Flagellum attachment zone protein 7 | transcript_product=Flagellum attachment zone protein 7 | location=LmxM.19:293263-29636
Cytoskeleton
Afadin- and alpha -actinin-Binding, putative	LmxM.36.0240	20700000	24900000	27500000	0	0	0	24.3031	24.5696	24.7129	20	20	20	2.95122e-06	4.52857	2	25.667	0.001006	3.1421	1	1	2	0	0	0	LmxM.36.0240.1-p1	>LmxM.36.0240.1-p1 | transcript=LmxM.36.0240.1 | gene=LmxM.36.0240 | organism=Leishmania_mexicana_MHOM/GT/2001/U1103 | gene_product=Afadin- and alpha -actinin-Binding, putative | transcript_product=Afadin- and alpha -actinin-Binding, putative | location=Lm
kinesin, putative	LmxM.21.1040	135000000	139000000	133000000	0	0	0	27.0084	27.0505	26.9869	20	20	20	3.02573e-10	7.01525	21	230.51	0	68.319	10	9	10	1	0	1	LmxM.21.1040.1-p1	>LmxM.21.1040.1-p1 | transcript=LmxM.21.1040.1 | gene=LmxM.21.1040 | organism=Leishmania_mexicana_MHOM/GT/2001/U1103 | gene_product=kinesin, putative | transcript_product=kinesin, putative | location=LmxM.21:410773-417162(+) | protein_length=2129 | sequenc
Ankyrin repeats (many copies)/Alpha	LmxM.16.0260	14800000	16400000	12700000	0	0	0	23.8191	23.9672	23.5983	20	20	20	3.79608e-06	3.79487	2	55.815	0.0042214	2.0772	1	2	1	0	0	0	LmxM.16.0260.1-p1	>LmxM.16.0260.1-p1 | transcript=LmxM.16.0260.1 | gene=LmxM.16.0260 | organism=Leishmania_mexicana_MHOM/GT/2001/U1103 | gene_product=Ankyrin repeats (many copies)/Alpha/beta hydrolase family, putative | transcript_product=Ankyrin repeats (many copies)/Alpha
kinesin K39, putative	LmxM.14.1110	102000000	76400000	53800000	0	0	0	26.604	26.1871	25.6811	20	20	20	2.08967e-05	6.15739	4	254.38	0	8.0813	2	2	1	0	1	1	LmxM.14.1110.1-p1	>LmxM.14.1110.1-p1 | transcript=LmxM.14.1110.1 | gene=LmxM.14.1110 | organism=Leishmania_mexicana_MHOM/GT/2001/U1103 | gene_product=kinesin K39, putative | transcript_product=kinesin K39, putative | location=LmxM.14:457164-464186(+) | protein_length=2307 |
kinesin, putative	LmxM.19.0700	898000000	894000000	954000000	235000000	215000000	44600000	29.7421	29.7357	29.8294	27.8081	27.6798	25.4105	0.0228204	2.80295	54	248.05	0	323.31	31	33	35	9	8	3	LmxM.19.0700.1-p1	>LmxM.19.0700.1-p1 | transcript=LmxM.19.0700.1 | gene=LmxM.19.0700 | organism=Leishmania_mexicana_MHOM/GT/2001/U1103 | gene_product=kinesin, putative | transcript_product=kinesin, putative | location=LmxM.19:300192-307025(+) | protein_length=2277 | sequenc
twinfilin	LmxM.33.2290	438000000	407000000	463000000	166000000	167000000	48000000	28.7064	28.6005	28.7864	27.3066	27.3153	25.5165	0.0297895	1.98494	15	35.772	0	82.299	11	11	13	7	7	1	LmxM.33.2290.1-p1	>LmxM.33.2290.1-p1 | transcript=LmxM.33.2290.1 | gene=LmxM.33.2290 | organism=Leishmania_mexicana_MHOM/GT/2001/U1103 | gene_product=twinfilin | transcript_product=twinfilin | location=LmxM.33:837947-838942(-) | protein_length=331 | sequence_SO=chromosome |
Transporters															26.284
amino acid transporter 19, putative	LmxM.07.1160	24200000	22300000	24300000	0	0	0	24.5285	24.4105	24.5345	20	20	20	3.90685e-08	4.49117	2	53.739	0	7.634	1	1	1	1	0	0	LmxM.07.1160.1-p1	>LmxM.07.1160.1-p1 | transcript=LmxM.07.1160.1 | gene=LmxM.07.1160 | organism=Leishmania_mexicana_MHOM/GT/2001/U1103 | gene_product=amino acid transporter 19, putative | transcript_product=amino acid transporter 19, putative | location=LmxM.07:556147-55762
Polyamine transporter 1, putative	LmxM.14.0320	563000000	825000000	678000000	0	0	0	29.0686	29.6198	29.3367	20	20	20	5.04528e-07	9.3417	3	85.141	0.0035596	2.2228	1	1	1	2	1	0	LmxM.14.0320.1-p1	>LmxM.14.0320.1-p1 | transcript=LmxM.14.0320.1 | gene=LmxM.14.0320 | organism=Leishmania_mexicana_MHOM/GT/2001/U1103 | gene_product=Polyamine transporter 1, putative | transcript_product=Polyamine transporter 1, putative | location=LmxM.14:86295-88706(+) |
ABC transporter, putative	LmxM.29.1330	17400000	23800000	30600000	0	0	0	24.0526	24.5045	24.867	20	20	20	4.5256e-05	4.47469	3	48.798	0.00051908	3.7701	1	1	2	0	0	1	LmxM.29.1330.1-p1	>LmxM.29.1330.1-p1 | transcript=LmxM.29.1330.1 | gene=LmxM.29.1330 | organism=Leishmania_mexicana_MHOM/GT/2001/U1103 | gene_product=ABC transporter, putative | transcript_product=ABC transporter, putative | location=LmxM.29:451921-453246(+) | protein_lengt
Snf7, putative	LmxM.34.4400	54200000	55900000	57500000	0	0	0	25.6918	25.7363	25.7771	20	20	20	2.0387e-09	5.73506	2	23.504	0	20.644	1	2	1	0	0	0	LmxM.34.4400.1-p1	>LmxM.34.4400.1-p1 | transcript=LmxM.34.4400.1 | gene=LmxM.34.4400 | organism=Leishmania_mexicana_MHOM/GT/2001/U1103 | gene_product=Snf7, putative | transcript_product=Snf7, putative | location=LmxM.34:1654638-1655258(+) | protein_length=206 | sequence_SO=
Vacuolar protein sorting protein	LmxM.19.0740	27100000	42000000	32400000	0	0	0	24.6918	25.3239	24.9495	20	20	20	1.0889e-05	4.98839	6	47.804	0	5.0623	2	4	3	0	1	0	LmxM.19.0740.1-p1	>LmxM.19.0740.1-p1 | transcript=LmxM.19.0740.1 | gene=LmxM.19.0740 | organism=Leishmania_mexicana_MHOM/GT/2001/U1103 | gene_product=Vacuolar protein sorting protein 36 Vps36/EAP30/Vps36 family, putative | transcript_product=Vacuolar protein sorting protein
vps53-like domain protein	LmxM.19.0810	30900000	30400000	31000000	0	0	0	24.8811	24.8576	24.8858	20	20	20	6.16053e-11	4.87481	3	96.74	0.0014855	2.8396	1	1	2	0	0	0	LmxM.19.0810.1-p1	>LmxM.19.0810.1-p1 | transcript=LmxM.19.0810.1 | gene=LmxM.19.0810 | organism=Leishmania_mexicana_MHOM/GT/2001/U1103 | gene_product=vps53-like domain protein | transcript_product=vps53-like domain protein | location=LmxM.19:335726-338350(+) | protein_lengt
Chaperones															33.9058
chaperone protein DnaJ, putative	LmxM.36.4470	58900000	69700000	60100000	0	16800000	0	25.8118	26.0547	25.8409	20	24.002	20	0.0268042	4.56844	6	30.873	0	8.0728	4	4	4	0	1	0	LmxM.36.4470.1-p1	>LmxM.36.4470.1-p1 | transcript=LmxM.36.4470.1 | gene=LmxM.36.4470 | organism=Leishmania_mexicana_MHOM/GT/2001/U1103 | gene_product=chaperone protein DnaJ, putative | transcript_product=chaperone protein DnaJ, putative | location=LmxM.20:1706675-1707502(+)
DnaJ domain containing protein, putative	LmxM.33.0040	25700000	36500000	50300000	0	0	0	24.6153	25.1214	25.5841	20	20	20	5.29688e-05	5.1069	6	76.078	0.00027122	4.6684	2	3	4	1	1	1	LmxM.33.0040.1-p1	>LmxM.33.0040.1-p1 | transcript=LmxM.33.0040.1 | gene=LmxM.33.0040 | organism=Leishmania_mexicana_MHOM/GT/2001/U1103 | gene_product=DnaJ domain containing protein, putative | transcript_product=DnaJ domain containing protein, putative | location=LmxM.33:94
prefoldin subunit, putative	LmxM.31.2840	30800000	34900000	31200000	0	0	0	24.8764	25.0567	24.895	20	20	20	1.0789e-07	4.94273	3	58.719	0	5.8437	1	1	2	0	0	0	LmxM.31.2840.1-p1	>LmxM.31.2840.1-p1 | transcript=LmxM.31.2840.1 | gene=LmxM.31.2840 | organism=Leishmania_mexicana_MHOM/GT/2001/U1103 | gene_product=prefoldin subunit, putative | transcript_product=prefoldin subunit, putative | location=LmxM.31:1106064-1107749(-) | protein
adaptor complex protein (AP) 3 delta subunit 1	LmxM.08.0090	26500000	31400000	27100000	0	0	0	24.6595	24.9043	24.6918	20	20	20	4.08166e-07	4.75185	6	124.04	0	7.9157	3	3	2	0	1	0	LmxM.08.0090.1-p1	>LmxM.08.0090.1-p1 | transcript=LmxM.08.0090.1 | gene=LmxM.08.0090 | organism=Leishmania_mexicana_MHOM/GT/2001/U1103 | gene_product=adaptor complex protein (AP) 3 delta subunit 1, putative | transcript_product=adaptor complex protein (AP) 3 delta subunit 1
															19.3699
Nuclear Proteins and Nucleases
RAD50 DNA repair-like protein	LmxM.28.0530	12100000	25600000	12200000	0	0	0	23.5285	24.6096	23.5404	20	20	20	0.000407832	3.89284	4	153.59	0	16.334	3	3	3	0	0	1	LmxM.28.0530.1-p1	>LmxM.28.0530.1-p1 | transcript=LmxM.28.0530.1 | gene=LmxM.28.0530 | organism=Leishmania_mexicana_MHOM/GT/2001/U1103 | gene_product=RAD50 DNA repair-like protein | transcript_product=RAD50 DNA repair-like protein | location=LmxM.28:177970-182052(-) | prote
chromatin assembly factor 1 subunit A, putative | locat	LmxM.10.0580	7640000	11600000	8300000	0	0	0	22.8651	23.4676	22.9847	20	20	20	7.24717e-05	3.10581	2	89.469	0.0042413	2.131	1	1	1	0	0	0	LmxM.10.0580.1-p1	>LmxM.10.0580.1-p1 | transcript=LmxM.10.0580.1 | gene=LmxM.10.0580 | organism=Leishmania_mexicana_MHOM/GT/2001/U1103 | gene_product=chromatin assembly factor 1 subunit A, putative | transcript_product=chromatin assembly factor 1 subunit A, putative | locat
CEP19-like protein, putative	LmxM.32.0120	32600000	32600000	33400000	0	11900000	0	24.9584	24.9584	24.9933	20	23.5045	20	0.0312443	3.80187	5	40.903	0	11.03	2	3	3	0	1	1	LmxM.32.0120.1-p1	>LmxM.32.0120.1-p1 | transcript=LmxM.32.0120.1 | gene=LmxM.32.0120 | organism=Leishmania_mexicana_MHOM/GT/2001/U1103 | gene_product=CEP19-like protein, putative | transcript_product=CEP19-like protein, putative | location=LmxM.32:27958-29058(-) | protein_l
p1/s1 nuclease	LmxM.29.1510	90000000	93800000	95700000	0	0	23800000	26.4234	26.4831	26.512	20	20	24.5045	0.0296418	4.97135	5	35.208	0	22.55	2	2	3	0	0	1	LmxM.29.1510.1-p1;LmxM.29.1500.1-p1	>LmxM.29.1510.1-p1 | transcript=LmxM.29.1510.1 | gene=LmxM.29.1510 | organism=Leishmania_mexicana_MHOM/GT/2001/U1103 | gene_product=p1/s1 nuclease | transcript_product=p1/s1 nuclease | location=LmxM.29:508877-509827(+) | protein_length=316 | sequence_SO=ch
Endonuclease/Exonuclease/phosphatase family, puta	LmxM.34.0710	202000000	185000000	179000000	21500000	15900000	0	27.5898	27.4629	27.4154	24.3578	23.9225	20	0.0270194	4.72925	13	59.86	0	30.211	10	7	8	2	3	1	LmxM.34.0710.1-p1	>LmxM.34.0710.1-p1 | transcript=LmxM.34.0710.1 | gene=LmxM.34.0710 | organism=Leishmania_mexicana_MHOM/GT/2001/U1103 | gene_product=Endonuclease/Exonuclease/phosphatase family, putative | transcript_product=Endonuclease/Exonuclease/phosphatase family, puta
															20.5011
RNA Binding and Metabolism
RNA recognition motif. (a.k.a. RRM, R	LmxM.16.0640	14200000	10300000	14000000	5500000	0	0	23.7594	23.2961	23.7389	22.391	20	20	0.025981	2.80115	3	68.295	0	5.0647	1	2	1	1	0	0	LmxM.16.0640.1-p1	>LmxM.16.0640.1-p1 | transcript=LmxM.16.0640.1 | gene=LmxM.16.0640 | organism=Leishmania_mexicana_MHOM/GT/2001/U1103 | gene_product=RNA recognition motif. (a.k.a. RRM, RBD, or RNP domain), putative | transcript_product=RNA recognition motif. (a.k.a. RRM, R
SET domain protein, putative	LmxM.36.0210	246000000	226000000	187000000	20700000	21200000	22100000	27.8741	27.7517	27.4785	24.3031	24.3376	24.3975	9.78231e-06	3.35535	10	51.327	0	47.653	8	9	7	1	1	1	LmxM.36.0210.1-p1	>LmxM.36.0210.1-p1 | transcript=LmxM.36.0210.1 | gene=LmxM.36.0210 | organism=Leishmania_mexicana_MHOM/GT/2001/U1103 | gene_product=SET domain protein, putative | transcript_product=SET domain protein, putative | location=LmxM.20:58862-60283(-) | protein_l
btb/poz domain containing protein, putative	LmxM.18.0490	31000000	28100000	25000000	0	0	0	24.8858	24.7441	24.5754	20	20	20	7.70859e-07	4.73509	3	31.888	0	6.17	1	2	1	0	0	0	LmxM.18.0490.1-p1	>LmxM.18.0490.1-p1 | transcript=LmxM.18.0490.1 | gene=LmxM.18.0490 | organism=Leishmania_mexicana_MHOM/GT/2001/U1103 | gene_product=btb/poz domain containing protein, putative | transcript_product=btb/poz domain containing protein, putative | location=LmxM
Rtr1/RPAP2 family, putative	LmxM.21.0370	13400000	17000000	16400000	5520000	5330000	0	23.6757	24.019	23.9672	22.3962	22.3457	20	0.0444804	2.30667	5	81.414	0	11.377	1	1	1	2	2	0	LmxM.21.0370.1-p1	>LmxM.21.0370.1-p1 | transcript=LmxM.21.0370.1 | gene=LmxM.21.0370 | organism=Leishmania_mexicana_MHOM/GT/2001/U1103 | gene_product=Rtr1/RPAP2 family, putative | transcript_product=Rtr1/RPAP2 family, putative | location=LmxM.21:108859-111147(+) | protein_l
RNA pseudouridylate synthase, putative	LmxM.26.1160	126000000	86800000	99400000	0	0	0	26.9088	26.3712	26.5667	20	20	20	1.90175e-06	6.61559	2	103.1	0.0029021	2.4992	1	2	1	0	0	0	LmxM.26.1160.1-p1	>LmxM.26.1160.1-p1 | transcript=LmxM.26.1160.1 | gene=LmxM.26.1160 | organism=Leishmania_mexicana_MHOM/GT/2001/U1103 | gene_product=RNA pseudouridylate synthase, putative | transcript_product=RNA pseudouridylate synthase, putative | location=LmxM.26:361891
RNA helicase, putative	LmxM.36.5670	6820000	8670000	8610000	0	0	0	22.7013	23.0476	23.0376	20	20	20	1.35327e-05	2.92884	4	77.33	0	4.8249	2	2	3	1	2	0	LmxM.36.5670.1-p1	>LmxM.36.5670.1-p1 | transcript=LmxM.36.5670.1 | gene=LmxM.36.5670 | organism=Leishmania_mexicana_MHOM/GT/2001/U1103 | gene_product=RNA helicase, putative | transcript_product=RNA helicase, putative | location=LmxM.20:2148034-2150127(-) | protein_length=69
cap guanine-N7 methyltransferase	LmxM.36.0120	30700000	41200000	33900000	0	0	0	24.8717	25.2961	25.0148	20	20	20	2.20025e-06	5.06089	3	35.546	0	13.674	2	2	2	1	1	0	LmxM.36.0120.1-p1	>LmxM.36.0120.1-p1 | transcript=LmxM.36.0120.1 | gene=LmxM.36.0120 | organism=Leishmania_mexicana_MHOM/GT/2001/U1103 | gene_product=cap guanine-N7 methyltransferase | transcript_product=cap guanine-N7 methyltransferase | location=LmxM.20:39663-40634(-) | p
															27.8036
Surface Proteins
Amastin surface glycoprotein, putative	LmxM.08.0640	49800000	47300000	78400000	0	0	0	25.5696	25.4953	26.2243	20	20	20	1.54857e-05	5.76311	3	32.084	0	47.899	2	1	1	0	0	0	LmxM.08.0640.1-p1	>LmxM.08.0640.1-p1 | transcript=LmxM.08.0640.1 | gene=LmxM.08.0640 | organism=Leishmania_mexicana_MHOM/GT/2001/U1103 | gene_product=Amastin surface glycoprotein, putative | transcript_product=Amastin surface glycoprotein, putative | location=LmxM.08:142075
Enriched in surface-labeled proteome protein 9	LmxM.34.3770	37800000	28900000	39700000	0	0	0	25.1719	24.7846	25.2426	20	20	20	3.72185e-06	5.06636	4	70.217	0.0017301	2.8163	2	3	2	0	0	0	LmxM.34.3770.1-p1	>LmxM.34.3770.1-p1 | transcript=LmxM.34.3770.1 | gene=LmxM.34.3770 | organism=Leishmania_mexicana_MHOM/GT/2001/U1103 | gene_product=Enriched in surface-labeled proteome protein 9, putative | transcript_product=Enriched in surface-labeled proteome protein 9
															10.8295
Signalling
ras-related protein Rab21, putative	LmxM.21.0790	24900000	30800000	32100000	0	0	0	24.5696	24.8764	24.9361	20	20	20	1.87903e-06	4.79405	5	30.055	0	5.2987	2	2	1	0	0	0	LmxM.21.0790.1-p1	>LmxM.21.0790.1-p1 | transcript=LmxM.21.0790.1 | gene=LmxM.21.0790 | organism=Leishmania_mexicana_MHOM/GT/2001/U1103 | gene_product=ras-related protein Rab21, putative | transcript_product=ras-related protein Rab21, putative | location=LmxM.21:239208-24007
Leucine Rich repeats (2 copies), putative	LmxM.25.2300	45900000	51400000	73000000	0	0	0	25.452	25.6153	26.1214	20	20	20	9.10536e-06	5.72955	3	74.485	0	7.7338	2	1	2	0	0	0	LmxM.25.2300.1-p1	>LmxM.25.2300.1-p1 | transcript=LmxM.25.2300.1 | gene=LmxM.25.2300 | organism=Leishmania_mexicana_MHOM/GT/2001/U1103 | gene_product=Leucine Rich repeats (2 copies), putative | transcript_product=Leucine Rich repeats (2 copies), putative | location=LmxM.25:
acyl-CoA binding protein, putative	LmxM.33.2600	245000000	111000000	276000000	44300000	54500000	69900000	27.8682	26.726	28.0401	25.4008	25.6998	26.0588	0.0158832	1.82498	4	10.541	0	14.08	1	1	1	1	1	3	LmxM.33.2600.1-p1	>LmxM.33.2600.1-p1 | transcript=LmxM.33.2600.1 | gene=LmxM.33.2600 | organism=Leishmania_mexicana_MHOM/GT/2001/U1103 | gene_product=acyl-CoA binding protein, putative | transcript_product=acyl-CoA binding protein, putative | location=LmxM.33:995596-995865(
leucine-rich repeat-containing protein	LmxM.20.0300	150000000	200000000	120000000	62900000	43600000	33700000	27.1604	27.5754	26.8385	25.9066	25.3778	25.0062	0.00641704	1.76121	6	34.924	0	12.91	6	5	5	3	2	1	LmxM.20.0300.1-p1	>LmxM.20.0300.1-p1 | transcript=LmxM.20.0300.1 | gene=LmxM.20.0300 | organism=Leishmania_mexicana_MHOM/GT/2001/U1103 | gene_product=leucine-rich repeat-containing protein | transcript_product=leucine-rich repeat-containing protein | location=LmxM.20:274569
Calmodulin-binding, putative	LmxM.01.0260	101000000	110000000	145000000	25000000	0	0	26.5898	26.7129	27.1115	24.5754	20	20	0.026212	5.27959	7	30.275	0	9.5425	2	5	5	1	0	1	LmxM.01.0260.1-p1	>LmxM.01.0260.1-p1 | transcript=LmxM.01.0260.1 | gene=LmxM.01.0260 | organism=Leishmania_mexicana_MHOM/GT/2001/U1103 | gene_product=Calmodulin-binding, putative | transcript_product=Calmodulin-binding, putative | location=LmxM.01:67397-68236(-) | protein_l
Dual specificity phosphatas	LmxM.27.1840	879000000	899000000	899000000	0	0	0	29.7113	29.7437	29.7437	20	20	20	9.16096e-12	9.73293	7	180.23	0.00027034	4.599	3	7	4	0	0	0	LmxM.27.1840.1-p1	>LmxM.27.1840.1-p1 | transcript=LmxM.27.1840.1 | gene=LmxM.27.1840 | organism=Leishmania_mexicana_MHOM/GT/2001/U1103 | gene_product=Dual specificity phosphatase, catalytic domain containing protein, putative | transcript_product=Dual specificity phosphatas
protein kinase, putative	LmxM.15.1550	28100000	23200000	22100000	0	0	0	24.7441	24.4676	24.3975	20	20	20	1.76747e-06	4.53641	3	43.162	0	16.824	3	1	2	1	0	0	LmxM.15.1550.1-p1	>LmxM.15.1550.1-p1 | transcript=LmxM.15.1550.1 | gene=LmxM.15.1550 | organism=Leishmania_mexicana_MHOM/GT/2001/U1103 | gene_product=protein kinase, putative | transcript_product=protein kinase, putative | location=LmxM.15:560849-562009(-) | protein_length=
protein kinase, putative	LmxM.26.2510	39400000	43100000	24500000	0	0	0	25.2317	25.3612	24.5463	20	20	20	3.71814e-05	5.04638	3	54.75	0	4.8588	3	1	2	0	0	0	LmxM.26.2510.1-p1	>LmxM.26.2510.1-p1 | transcript=LmxM.26.2510.1 | gene=LmxM.26.2510 | organism=Leishmania_mexicana_MHOM/GT/2001/U1103 | gene_product=protein kinase, putative | transcript_product=protein kinase, putative | location=LmxM.26:953772-955229(+) | protein_length=
protein kinase-like protein	LmxM.27.1800	33800000	30800000	24100000	0	0	0	25.0105	24.8764	24.5225	20	20	20	5.02932e-06	4.80316	3	180.98	0.001001	3.0451	2	1	2	0	0	1	LmxM.27.1800.1-p1	>LmxM.27.1800.1-p1 | transcript=LmxM.27.1800.1 | gene=LmxM.27.1800 | organism=Leishmania_mexicana_MHOM/GT/2001/U1103 | gene_product=protein kinase-like protein | transcript_product=protein kinase-like protein | location=LmxM.27:738340-743523(-) | protein_l
protein kinase, putative	LmxM.31.1810	26700000	74500000	37900000	0	0	0	24.6703	26.1507	25.1757	20	20	20	0.000253132	5.33226	4	71.085	0	5.2185	1	4	3	0	0	0	LmxM.31.1810.1-p1	>LmxM.31.1810.1-p1 | transcript=LmxM.31.1810.1 | gene=LmxM.31.1810 | organism=Leishmania_mexicana_MHOM/GT/2001/U1103 | gene_product=protein kinase, putative | transcript_product=protein kinase, putative | location=LmxM.31:693756-695723(-) | protein_length=
mitogen-activated protein kinase 4	LmxM.19.1440	32000000	25800000	27700000	0	0	0	24.9316	24.6209	24.7234	20	20	20	8.14752e-07	4.75861	4	41.547	0.00026896	4.5057	2	2	1	1	0	0	LmxM.19.1440.1-p1	>LmxM.19.1440.1-p1 | transcript=LmxM.19.1440.1 | gene=LmxM.19.1440 | organism=Leishmania_mexicana_MHOM/GT/2001/U1103 | gene_product=mitogen-activated protein kinase 4 | transcript_product=mitogen-activated protein kinase 4 | location=LmxM.19:594493-595584(
L-ribulokinase, putative	LmxM.36.0060	103000000	143000000	113000000	36800000	0	0	26.6181	27.0914	26.7517	25.1332	20	20	0.0409009	5.10935	11	61.522	0	25.689	4	4	4	3	0	0	LmxM.36.0060.1-p1	>LmxM.36.0060.1-p1 | transcript=LmxM.36.0060.1 | gene=LmxM.36.0060 | organism=Leishmania_mexicana_MHOM/GT/2001/U1103 | gene_product=L-ribulokinase, putative | transcript_product=L-ribulokinase, putative | location=LmxM.20:19658-21349(-) | protein_length=56
myo-inositol-1 phosphatase, putative	LmxM.15.0880	19100000	28600000	20900000	9770000	0	0	24.1871	24.7695	24.317	23.2199	20	20	0.0368981	3.35122	5	49.567	0	19.678	2	2	2	1	0	0	LmxM.15.0880.1-p1	>LmxM.15.0880.1-p1 | transcript=LmxM.15.0880.1 | gene=LmxM.15.0880 | organism=Leishmania_mexicana_MHOM/GT/2001/U1103 | gene_product=myo-inositol-1 phosphatase, putative | transcript_product=myo-inositol-1 phosphatase, putative | location=LmxM.15:352262-353
phosphatidic acid phosphatase protein-like protein |	LmxM.19.1350	243000000	274000000	261000000	115000000	113000000	39000000	27.8564	28.0296	27.9595	26.7771	26.7517	25.217	0.0305098	1.69989	7	44.335	0	184.91	6	6	7	6	7	1	LmxM.19.1350.1-p1	>LmxM.19.1350.1-p1 | transcript=LmxM.19.1350.1 | gene=LmxM.19.1350 | organism=Leishmania_mexicana_MHOM/GT/2001/U1103 | gene_product=phosphatidic acid phosphatase protein-like protein | transcript_product=phosphatidic acid phosphatase protein-like protein |
Protein Degradation															63.7596
ubx domain containing protein, putative	LmxM.34.1970	21500000	23900000	23900000	0	0	0	24.3578	24.5105	24.5105	20	20	20	1.01661e-07	4.45962	3	37.619	0.00051867	3.7618	1	2	2	1	0	0	LmxM.34.1970.1-p1	>LmxM.34.1970.1-p1 | transcript=LmxM.34.1970.1 | gene=LmxM.34.1970 | organism=Leishmania_mexicana_MHOM/GT/2001/U1103 | gene_product=ubx domain containing protein, putative | transcript_product=ubx domain containing protein, putative | location=LmxM.34:7076
EAP30/Vps36 family, putative	LmxM.33.1470	57900000	69700000	72600000	13200000	9840000	0	25.7871	26.0547	26.1135	23.654	23.2302	20	0.0333395	3.69031	9	42.845	0	11.844	4	6	6	1	1	0	LmxM.33.1470.1-p1	>LmxM.33.1470.1-p1 | transcript=LmxM.33.1470.1 | gene=LmxM.33.1470 | organism=Leishmania_mexicana_MHOM/GT/2001/U1103 | gene_product=EAP30/Vps36 family, putative | transcript_product=EAP30/Vps36 family, putative | location=LmxM.33:641053-642243(-) | protein
Serine peptidase, Clan SC, Family S09X	LmxM.34.4020	25900000	32500000	28500000	0	0	0	24.6264	24.9539	24.7645	20	20	20	9.29488e-07	4.78161	4	42.874	0	6.049	2	2	1	1	0	0	LmxM.34.4020.1-p1	>LmxM.34.4020.1-p1 | transcript=LmxM.34.4020.1 | gene=LmxM.34.4020 | organism=Leishmania_mexicana_MHOM/GT/2001/U1103 | gene_product=Serine peptidase, Clan SC, Family S09X | transcript_product=Serine peptidase, Clan SC, Family S09X | location=LmxM.34:150566
cysteine peptidase A (CPA)	LmxM.19.1420	1350000000	1340000000	1420000000	327000000	302000000	383000000	30.3303	30.3196	30.4032	28.2847	28.17	28.5128	4.09122e-05	2.02856	13	38.745	0	117.8	13	13	13	6	6	4	LmxM.19.1420.1-p1	>LmxM.19.1420.1-p1 | transcript=LmxM.19.1420.1 | gene=LmxM.19.1420 | organism=Leishmania_mexicana_MHOM/GT/2001/U1103 | gene_product=cysteine peptidase A (CPA) | transcript_product=cysteine peptidase A (CPA) | location=LmxM.19:585383-586447(+) | protein_len
metallo-peptidase, Clan MA(E), Family M1	LmxM.26.0300	41300000	95300000	96300000	0	0	0	25.2996	26.506	26.521	20	20	20	0.000112202	6.10888	14	98.318	0	29.175	4	7	6	0	0	0	LmxM.26.0300.1-p1	>LmxM.26.0300.1-p1 | transcript=LmxM.26.0300.1 | gene=LmxM.26.0300 | organism=Leishmania_mexicana_MHOM/GT/2001/U1103 | gene_product=metallo-peptidase, Clan MA(E), Family M1 | transcript_product=metallo-peptidase, Clan MA(E), Family M1 | location=LmxM.26:70
Peptidase C50 separase, putative	LmxM.20.1680	282000000	266000000	276000000	0	0	0	28.0711	27.9869	28.0401	20	20	20	5.2829e-10	8.03269	2	138.56	0.0075636	1.8275	1	1	1	0	0	1	LmxM.20.1680.1-p1	>LmxM.20.1680.1-p1 | transcript=LmxM.20.1680.1 | gene=LmxM.20.1680 | organism=Leishmania_mexicana_MHOM/GT/2001/U1103 | gene_product=Peptidase C50 separase, putative | transcript_product=Peptidase C50 separase, putative | location=LmxM.20:3301539-3305378(-)
serine peptidase, putative	LmxM.08_29.1270	3729999872	3880000000	3790000128	124000000	184000000	155000000	31.7965	31.8534	31.8196	26.8858	27.4551	27.2077	9.6629e-06	4.6403	54	96.814	0	323.31	46	45	44	3	6	4	LmxM.08_29.1270.1-p1	>LmxM.08_29.1270.1-p1 | transcript=LmxM.08_29.1270.1 | gene=LmxM.08_29.1270 | organism=Leishmania_mexicana_MHOM/GT/2001/U1103 | gene_product=serine peptidase, putative | transcript_product=serine peptidase, putative | location=LmxM.08:647317-649914(-) | pr
Miscellaneous															33.742
Programmed cel	LmxM.33.3550	38000000	35100000	35700000	0	0	0	25.1795	25.065	25.0894	20	20	20	1.2924e-08	5.1113	3	44.214	0	6.9441	1	1	1	1	1	0	LmxM.33.3550.1-p1	>LmxM.33.3550.1-p1 | transcript=LmxM.33.3550.1 | gene=LmxM.33.3550 | organism=Leishmania_mexicana_MHOM/GT/2001/U1103 | gene_product=Programmed cell death protein 2, C-terminal putative domain containing protein, putative | transcript_product=Programmed cel
FHA domain containing protein, putative	LmxM.16.0320	14400000	12900000	17600000	0	0	0	23.7796	23.6209	24.0691	20	20	20	8.25873e-06	3.82317	3	132.98	0.00026802	4.3821	1	1	1	0	1	0	LmxM.16.0320.1-p1	>LmxM.16.0320.1-p1 | transcript=LmxM.16.0320.1 | gene=LmxM.16.0320 | organism=Leishmania_mexicana_MHOM/GT/2001/U1103 | gene_product=FHA domain containing protein, putative | transcript_product=FHA domain containing protein, putative | location=LmxM.16:1115
predicted bromodomain protein	LmxM.36.2980	327000000	341000000	367000000	0	0	0	28.2847	28.3452	28.4512	20	20	20	6.88197e-09	8.36037	2	26.794	0.0055866	1.9874	1	1	1	0	0	0	LmxM.36.2980.1-p1	>LmxM.36.2980.1-p1 | transcript=LmxM.36.2980.1 | gene=LmxM.36.2980 | organism=Leishmania_mexicana_MHOM/GT/2001/U1103 | gene_product=predicted bromodomain protein | transcript_product=predicted bromodomain protein | location=LmxM.20:1200163-1200876(-) | pro
AmmeMemoRadiSam system protein B, putative	LmxM.36.1160	401000000	330000000	370000000	159000000	165000000	58400000	28.579	28.2979	28.4629	27.2445	27.2979	25.7995	0.0286088	1.66602	16	41.464	0	48.825	13	9	11	9	9	2	LmxM.36.1160.1-p1	>LmxM.36.1160.1-p1 | transcript=LmxM.36.1160.1 | gene=LmxM.36.1160 | organism=Leishmania_mexicana_MHOM/GT/2001/U1103 | gene_product=AmmeMemoRadiSam system protein B, putative | transcript_product=AmmeMemoRadiSam system protein B, putative | location=LmxM.2
ADP-ribosylation factor family, putative	LmxM.26.2190	65100000	134000000	149000000	27200000	19300000	11500000	25.9562	26.9977	27.1507	24.6971	24.2021	23.4551	0.00769941	2.58341	8	43.579	0	47.088	5	6	6	2	1	1	LmxM.26.2190.1-p1	>LmxM.26.2190.1-p1 | transcript=LmxM.26.2190.1 | gene=LmxM.26.2190 | organism=Leishmania_mexicana_MHOM/GT/2001/U1103 | gene_product=ADP-ribosylation factor family, putative | transcript_product=ADP-ribosylation factor family, putative | location=LmxM.26:83
HD domain containing protein, putative	LmxM.06.0160	81000000	63700000	185000000	0	0	0	26.2714	25.9248	27.4629	20	20	20	0.000148173	6.55305	6	51.213	0	23.429	5	6	5	0	0	0	LmxM.06.0160.1-p1	>LmxM.06.0160.1-p1 | transcript=LmxM.06.0160.1 | gene=LmxM.06.0160 | organism=Leishmania_mexicana_MHOM/GT/2001/U1103 | gene_product=HD domain containing protein, putative | transcript_product=HD domain containing protein, putative | location=LmxM.06:55549-
Proteophosphoglycan PPG2	LmxM.32.2835	118000000	159000000	121000000	0	33000000	0	26.8142	27.2445	26.8504	20	24.976	20	0.0331836	5.31104	5	63.235	0	20.898	3	4	3	0	1	0	LmxM.32.2835.1-p1	>LmxM.32.2835.1-p1 | transcript=LmxM.32.2835.1 | gene=LmxM.32.2835 | organism=Leishmania_mexicana_MHOM/GT/2001/U1103 | gene_product=Proteophosphoglycan PPG2 | transcript_product=Proteophosphoglycan PPG2 | location=LmxM.32:1155661-1157529(+) | protein_lengt
ATG8/AUT7/APG8/PAZ2, putative	LmxM.19.1630	133000000	128000000	136000000	48000000	45300000	30100000	26.9869	26.9316	27.019	25.5165	25.433	24.8433	0.00130178	1.71488	6	14.101	0	26.414	4	5	4	2	2	1	LmxM.19.1630.1-p1	>LmxM.19.1630.1-p1 | transcript=LmxM.19.1630.1 | gene=LmxM.19.1630 | organism=Leishmania_mexicana_MHOM/GT/2001/U1103 | gene_product=ATG8/AUT7/APG8/PAZ2, putative | transcript_product=ATG8/AUT7/APG8/PAZ2, putative | location=LmxM.19:641056-641433(+) | prote
membrane associated protein-like protein	LmxM.31.2270	581000000	610000000	632000000	88100000	70300000	21600000	29.114	29.1842	29.2353	26.3926	26.067	24.3645	0.00477848	3.56979	12	163.86	0	43.708	7	5	5	5	5	1	LmxM.31.2270.1-p1	>LmxM.31.2270.1-p1 | transcript=LmxM.31.2270.1 | gene=LmxM.31.2270 | organism=Leishmania_mexicana_MHOM/GT/2001/U1103 | gene_product=membrane associated protein-like protein | transcript_product=membrane associated protein-like protein | location=LmxM.31:88
SNARE protein, putative	LmxM.19.0770	135000000	164000000	170000000	26600000	0	0	27.0084	27.2891	27.341	24.6649	20	20	0.0221492	5.65785	6	25.971	0	17.89	4	5	5	1	0	0	LmxM.19.0770.1-p1	>LmxM.19.0770.1-p1 | transcript=LmxM.19.0770.1 | gene=LmxM.19.0770 | organism=Leishmania_mexicana_MHOM/GT/2001/U1103 | gene_product=SNARE protein, putative | transcript_product=SNARE protein, putative | location=LmxM.19:325746-326453(+) | protein_length=23
60Kd inner membrane protein, putative	LmxM.34.4580	46600000	37600000	43800000	0	0	0	25.4738	25.1642	25.3844	20	20	20	5.271e-07	5.34083	2	59.62	0.00051653	3.6288	1	2	2	0	0	0	LmxM.34.4580.1-p1	>LmxM.34.4580.1-p1 | transcript=LmxM.34.4580.1 | gene=LmxM.34.4580 | organism=Leishmania_mexicana_MHOM/GT/2001/U1103 | gene_product=60Kd inner membrane protein, putative | transcript_product=60Kd inner membrane protein, putative | location=LmxM.34:1707203-
PB1 domain containing protein, putative	LmxM.21.1350	9880000	8640000	6000000	0	0	0	23.2361	23.0426	22.5165	20	20	20	0.000167446	2.93174	2	170.53	0.0082136	1.7666	1	1	1	0	0	0	LmxM.21.1350.1-p1	>LmxM.21.1350.1-p1 | transcript=LmxM.21.1350.1 | gene=LmxM.21.1350 | organism=Leishmania_mexicana_MHOM/GT/2001/U1103 | gene_product=PB1 domain containing protein, putative | transcript_product=PB1 domain containing protein, putative | location=LmxM.21:5343
Zn-finger in Ran bindi	LmxM.34.1390	40700000	42900000	47600000	0	0	0	25.2785	25.3545	25.5045	20	20	20	1.38977e-07	5.37915	4	74.388	0.0010165	3.3138	3	3	1	0	0	0	LmxM.34.1390.1-p1	>LmxM.34.1390.1-p1 | transcript=LmxM.34.1390.1 | gene=LmxM.34.1390 | organism=Leishmania_mexicana_MHOM/GT/2001/U1103 | gene_product=Zn-finger in Ran binding protein and others/OTU-like cysteine protease, putative | transcript_product=Zn-finger in Ran bindi
Zn-finger in Ran binding protein and others, puta	LmxM.36.1420	14500000	17600000	20200000	0	0	0	23.7895	24.0691	24.2679	20	20	20	8.25963e-06	4.04216	3	61.633	0	5.9691	1	1	1	0	1	0	LmxM.36.1420.1-p1	>LmxM.36.1420.1-p1 | transcript=LmxM.36.1420.1 | gene=LmxM.36.1420 | organism=Leishmania_mexicana_MHOM/GT/2001/U1103 | gene_product=Zn-finger in Ran binding protein and others, putative | transcript_product=Zn-finger in Ran binding protein and others, puta
Zinc finger, C3HC4 type (RING finger), putative | locat	LmxM.09.0430	33900000	26800000	30300000	0	0	0	25.0148	24.6757	24.8528	20	20	20	9.9559e-07	4.84778	3	51.877	0.0005144	3.5864	1	1	2	0	0	0	LmxM.09.0430.1-p1	>LmxM.09.0430.1-p1 | transcript=LmxM.09.0430.1 | gene=LmxM.09.0430 | organism=Leishmania_mexicana_MHOM/GT/2001/U1103 | gene_product=Zinc finger, C3HC4 type (RING finger), putative | transcript_product=Zinc finger, C3HC4 type (RING finger), putative | locat
zinc-finger protein, conserved	LmxM.29.2360	75200000	243000000	87700000	0	0	0	26.1642	27.8564	26.3861	20	20	20	0.00021396	6.80223	7	60.83	0	5.6776	1	4	2	0	0	0	LmxM.29.2360.1-p1	>LmxM.29.2360.1-p1 | transcript=LmxM.29.2360.1 | gene=LmxM.29.2360 | organism=Leishmania_mexicana_MHOM/GT/2001/U1103 | gene_product=zinc-finger protein, conserved | transcript_product=zinc-finger protein, conserved | location=LmxM.29:862399-864036(-) | pro
Zinc knuckle, putative	LmxM.33.4170	26800000	19700000	28400000	0	0	0	24.6757	24.2317	24.7594	20	20	20	9.92943e-06	4.5556	4	27.061	0.0010163	3.3055	1	1	1	0	0	2	LmxM.33.4170.1-p1	>LmxM.33.4170.1-p1 | transcript=LmxM.33.4170.1 | gene=LmxM.33.4170 | organism=Leishmania_mexicana_MHOM/GT/2001/U1103 | gene_product=Zinc knuckle, putative | transcript_product=Zinc knuckle, putative | location=LmxM.33:1581493-1582236(+) | protein_length=24
FYVE zinc finger/Apolipopro	LmxM.03.0270	175000000	211000000	224000000	40600000	60700000	38600000	27.3828	27.6527	27.7389	25.275	25.8552	25.2021	0.000767806	2.14737	5	151.07	0	59.884	2	2	2	2	3	2	LmxM.03.0270.1-p1	>LmxM.03.0270.1-p1 | transcript=LmxM.03.0270.1 | gene=LmxM.03.0270 | organism=Leishmania_mexicana_MHOM/GT/2001/U1103 | gene_product=FYVE zinc finger/Apolipoprotein A1/A4/E domain containing protein, putative | transcript_product=FYVE zinc finger/Apolipopro

## Sheet: Sheet 2_4E1 Addback Vs 4E1 KO
		LIST OF UPREGULATED PROTEINS IN 4E1 ADDBACK COMPARED TO 4E1(-/-)
		LFQ intensity						Log2 of LFQ intensity
Protein name	Gene ID	4E1KO 1_1	4E1KO 2_1	4E1KO 3_1	AddBack1_1	AddBack2_1	AddBack3_1	4E1KO 1_1_	4E1KO 2_1_	4E1KO 3_1_	AddBack1_1_	AddBack2_1_	AddBack3_1_	Student's Ttest pvalue 4E1KO_AddBack	Student's Test Difference AddBack_4E1KO	Razor + unique peptides	Mol. weight [kDa]	Qvalue	Score	Razor + unique peptides 4E1KO1	Razor + unique peptides 4E1KO2	Razor + unique peptides 4E1KO3	Razor + unique peptides AddBack1	Razor + unique peptides AddBack2	Razor + unique peptides AddBack3	Majority protein IDs	Fasta headers
Eukaryotic translation initiation factor 4E1	LmxM.27.1620	0	0	0	4929999872	5089999872	4360000000	20	20	20	32.1989	32.245	32.0217	5.90237e+09	12.1552	15	23.627	0	323.31	0	0	0	15	15	14	LmxM.27.1620.1p1	>LmxM.27.1620.1p1 | transcript=LmxM.27.1620.1 | gene=LmxM.27.1620 | organism=Leishmania_mexicana_MHOM/GT/2001/U1103 | gene_product=Eukaryotic translation initiation factor 4E1 | transcript_product=Eukaryotic translation initiation factor 4E1 | location=
Hypothetical
hypothetical protein, conserved	LmxM.08_29.2530	0	0	0	16300000	16200000	16300000	20	20	20	23.9584	23.9495	23.9584	1.88061e+12	3.95541	3	7.5124	0	12.443	2	0	2	1	1	1	LmxM.08_29.2530.1p1	>LmxM.08_29.2530.1p1 | transcript=LmxM.08_29.2530.1 | gene=LmxM.08_29.2530 | organism=Leishmania_mexicana_MHOM/GT/2001/U1103 | gene_product=hypothetical protein, conserved | transcript_product=hypothetical protein, conserved | location=LmxM.08:1074321076
hypothetical protein, conserved	LmxM.27.0230	0	0	0	11400000	11400000	10900000	20	20	20	23.4425	23.4425	23.3778	9.47779e+09	3.42096	4	21.636	0	9.016	3	3	3	1	1	1	LmxM.27.0230.1p1	>LmxM.27.0230.1p1 | transcript=LmxM.27.0230.1 | gene=LmxM.27.0230 | organism=Leishmania_mexicana_MHOM/GT/2001/U1103 | gene_product=hypothetical protein, conserved | transcript_product=hypothetical protein, conserved | location=LmxM.27:5169552258() | pro
hypothetical protein, conserved	LmxM.36.5250	0	0	0	29900000	30400000	33100000	20	20	20	24.8336	24.8576	24.9803	4.46742e+08	4.89051	3	370.23	0	62.763	0	0	0	1	1	1	LmxM.36.5250.1p1	>LmxM.36.5250.1p1 | transcript=LmxM.36.5250.1 | gene=LmxM.36.5250 | organism=Leishmania_mexicana_MHOM/GT/2001/U1103 | gene_product=hypothetical protein, conserved | transcript_product=hypothetical protein, conserved | location=LmxM.20:19932692003540() |
hypothetical protein, conserved	LmxM.16.0980	0	0	0	51800000	40800000	39600000	20	20	20	25.6264	25.2821	25.239	1.60969e+06	5.3825	8	84.613	0	16.159	2	1	1	2	3	3	LmxM.16.0980.1p1	>LmxM.16.0980.1p1 | transcript=LmxM.16.0980.1 | gene=LmxM.16.0980 | organism=Leishmania_mexicana_MHOM/GT/2001/U1103 | gene_product=hypothetical protein, conserved | transcript_product=hypothetical protein, conserved | location=LmxM.16:349236351431(+) | p
hypothetical protein, conserved	LmxM.26.1990	0	0	0	43700000	38400000	32200000	20	20	20	25.3811	25.1946	24.9406	2.21924e-06	5.1721	3	25.502	0	6.1172	0	0	0	1	1	1	LmxM.26.1990.1p1	>LmxM.26.1990.1p1 | transcript=LmxM.26.1990.1 | gene=LmxM.26.1990 | organism=Leishmania_mexicana_MHOM/GT/2001/U1103 | gene_product=hypothetical protein, conserved | transcript_product=hypothetical protein, conserved | location=LmxM.26:726659727339(+) | p
hypothetical protein, conserved	LmxM.34.5090	154000000	56600000	45800000	577000000	534000000	576000000	27.1984	25.7543	25.4488	29.104	28.9923	29.1015	0.0056094	2.93209	34	65.639	0	205.25	6	5	3	18	18	17	LmxM.34.5090.1p1	>LmxM.34.5090.1p1 | transcript=LmxM.34.5090.1 | gene=LmxM.34.5090 | organism=Leishmania_mexicana_MHOM/GT/2001/U1103 | gene_product=hypothetical protein, conserved | transcript_product=hypothetical protein, conserved | location=LmxM.34:18673691869123(+) |
hypothetical protein, unknown function	LmxM.34.0620	0	0	0	26300000	26500000	37600000	20	20	20	24.6486	24.6595	25.1642	9.19789e+06	4.82409	4	41.03	0	9.1607	0	0	0	2	2	2	LmxM.34.0620.1p1	>LmxM.34.0620.1p1 | transcript=LmxM.34.0620.1 | gene=LmxM.34.0620 | organism=Leishmania_mexicana_MHOM/GT/2001/U1103 | gene_product=hypothetical protein, unknown function | transcript_product=hypothetical protein, unknown function | location=LmxM.34:221913
hypothetical protein, conserved	LmxM.36.0770	0	0	0	25400000	17800000	32800000	20	20	20	24.5983	24.0854	24.9672	5.85803e-05	4.5503	8	47.552	0	11.151	0	0	1	2	2	3	LmxM.36.0770.1p1	>LmxM.36.0770.1p1 | transcript=LmxM.36.0770.1 | gene=LmxM.36.0770 | organism=Leishmania_mexicana_MHOM/GT/2001/U1103 | gene_product=hypothetical protein, conserved | transcript_product=hypothetical protein, conserved | location=LmxM.20:264638265951(+) | p
hypothetical protein, conserved	LmxM.18.1470	0	0	0	4300000	5730000	4440000	20	20	20	22.0359	22.4501	22.0821	7.52012e-05	2.18938	2	39.583	0.0010025	3.0749	0	0	0	1	1	1	LmxM.18.1470.1p1	>LmxM.18.1470.1p1 | transcript=LmxM.18.1470.1 | gene=LmxM.18.1470 | organism=Leishmania_mexicana_MHOM/GT/2001/U1103 | gene_product=hypothetical protein, conserved | transcript_product=hypothetical protein, conserved | location=LmxM.18:620940621989(+) | p
hypothetical protein, conserved	LmxM.21.0500	0	0	0	15500000	35900000	24500000	20	20	20	23.8858	25.0975	24.5463	0.000209814	4.50984	6	23.918	0	25.683	0	0	0	1	2	2	LmxM.21.0500.1p1	>LmxM.21.0500.1p1 | transcript=LmxM.21.0500.1 | gene=LmxM.21.0500 | organism=Leishmania_mexicana_MHOM/GT/2001/U1103 | gene_product=hypothetical protein, conserved | transcript_product=hypothetical protein, conserved | location=LmxM.21:149939150583(+) | p
hypothetical protein, conserved	LmxM.34.5080	34500000	13000000	30400000	120000000	116000000	109000000	25.0401	23.632	24.8576	26.8385	26.7895	26.6998	0.0069622	2.26603	9	19.496	0	180.01	2	2	2	7	6	8	LmxM.34.5080.1p1	>LmxM.34.5080.1p1 | transcript=LmxM.34.5080.1 | gene=LmxM.34.5080 | organism=Leishmania_mexicana_MHOM/GT/2001/U1103 | gene_product=hypothetical protein, conserved | transcript_product=hypothetical protein, conserved | location=LmxM.34:18649551865470(+) |
hypothetical protein, conserved	LmxM.29.0310	40500000	27400000	37700000	115000000	117000000	108000000	25.2714	24.7077	25.1681	26.7771	26.8019	26.6865	0.000644974	1.7061	7	144.58	0	9.5538	3	3	4	3	3	2	LmxM.29.0310.1p1	>LmxM.29.0310.1p1 | transcript=LmxM.29.0310.1 | gene=LmxM.29.0310 | organism=Leishmania_mexicana_MHOM/GT/2001/U1103 | gene_product=hypothetical protein, conserved | transcript_product=hypothetical protein, conserved | location=LmxM.29:9282696803() | pro
hypothetical protein, conserved	LmxM.32.1140	151000000	67800000	119000000	740000000	627000000	714000000	27.17	26.0148	26.8264	29.4629	29.2239	29.4113	0.00153069	2.69568	15	45.152	0	323.31	3	3	4	10	9	9	LmxM.32.1140.1p1	>LmxM.32.1140.1p1 | transcript=LmxM.32.1140.1 | gene=LmxM.32.1140 | organism=Leishmania_mexicana_MHOM/GT/2001/U1103 | gene_product=hypothetical protein, conserved | transcript_product=hypothetical protein, conserved | location=LmxM.32:415448416746(+) | p
hypothetical protein, conserved	LmxM.32.2960	0	0	0	57600000	60900000	82000000	20	20	20	25.7796	25.8599	26.2891	2.93011e-06	5.97621	14	68.605	0	24.431	0	0	1	2	2	3	LmxM.32.2960.1p1	>LmxM.32.2960.1p1 | transcript=LmxM.32.2960.1 | gene=LmxM.32.2960 | organism=Leishmania_mexicana_MHOM/GT/2001/U1103 | gene_product=hypothetical protein, conserved | transcript_product=hypothetical protein, conserved | location=LmxM.32:12626711264611(+) |
hypothetical protein, conserved	LmxM.16.1550	0	0	0	320000000	356000000	471000000	20	20	20	28.2535	28.4073	28.8112	8.80481e+07	8.49065	14	139.08	0	30.382	0	0	0	8	6	9	LmxM.16.1550.1p1	>LmxM.16.1550.1p1 | transcript=LmxM.16.1550.1 | gene=LmxM.16.1550 | organism=Leishmania_mexicana_MHOM/GT/2001/U1103 | gene_product=hypothetical protein, conserved | transcript_product=hypothetical protein, conserved | location=LmxM.16:633490637197(+) | p
hypothetical protein, conserved	LmxM.26.1220	0	0	0	58700000	42500000	46800000	20	20	20	25.8069	25.341	25.48	2.30208e+06	5.54261	9	73.504	0	15.614	2	0	1	3	2	4	LmxM.26.1220.1p1	>LmxM.26.1220.1p1 | transcript=LmxM.26.1220.1 | gene=LmxM.26.1220 | organism=Leishmania_mexicana_MHOM/GT/2001/U1103 | gene_product=hypothetical protein, conserved | transcript_product=hypothetical protein, conserved | location=LmxM.26:382524384542(+) | p
hypothetical protein, conserved	LmxM.36.5870	129000000	125000000	159000000	513000000	530000000	491000000	26.9428	26.8974	27.2445	28.9344	28.9814	28.8711	7.45174e-05	1.90078	25	86.173	0	155.2	6	6	7	17	16	16	LmxM.36.5870.1p1	>LmxM.36.5870.1p1 | transcript=LmxM.36.5870.1 | gene=LmxM.36.5870 | organism=Leishmania_mexicana_MHOM/GT/2001/U1103 | gene_product=hypothetical protein, conserved | transcript_product=hypothetical protein, conserved | location=LmxM.20:22170202219407() |
hypothetical protein, conserved	LmxM.34.5130	0	0	0	30900000	42900000	41800000	20	20	20	24.8811	25.3545	25.317	4.40069e+06	5.18419	5	39.918	0	157.61	0	0	0	3	2	1	LmxM.34.5130.1p1	>LmxM.34.5130.1p1 | transcript=LmxM.34.5130.1 | gene=LmxM.34.5130 | organism=Leishmania_mexicana_MHOM/GT/2001/U1103 | gene_product=hypothetical protein, conserved | transcript_product=hypothetical protein, conserved | location=LmxM.34:18768841877993(+) |
hypothetical protein, conserved	LmxM.30.0090	30900000	37300000	49600000	151000000	159000000	127000000	24.8811	25.1527	25.5638	27.17	27.2445	26.9203	0.000987153	1.91236	12	56.115	0	98.389	3	2	3	6	7	5	LmxM.30.0090.1p1	>LmxM.30.0090.1p1 | transcript=LmxM.30.0090.1 | gene=LmxM.30.0090 | organism=Leishmania_mexicana_MHOM/GT/2001/U1103 | gene_product=hypothetical protein, conserved | transcript_product=hypothetical protein, conserved | location=LmxM.30:2354425022() | pro
hypothetical protein, conserved	LmxM.15.1520	151000000	97800000	108000000	854000000	934000000	1070000000	27.17	26.5433	26.6865	29.6697	29.7988	29.995	0.000140445	3.02124	4	10.665	0	111.73	1	1	1	1	1	1	LmxM.15.1520.1p1	>LmxM.15.1520.1p1 | transcript=LmxM.15.1520.1 | gene=LmxM.15.1520 | organism=Leishmania_mexicana_MHOM/GT/2001/U1103 | gene_product=hypothetical protein, conserved | transcript_product=hypothetical protein, conserved | location=LmxM.15:555195555482() | p
hypothetical protein, conserved	LmxM.36.3510	0	0	0	21700000	19000000	21800000	20	20	20	24.3712	24.1795	24.3778	3.10663e+07	4.3095	2	17.88	0	18.548	1	0	0	1	1	1	LmxM.36.3510.1p1	>LmxM.36.3510.1p1 | transcript=LmxM.36.3510.1 | gene=LmxM.36.3510 | organism=Leishmania_mexicana_MHOM/GT/2001/U1103 | gene_product=hypothetical protein, conserved | transcript_product=hypothetical protein, conserved | location=LmxM.20:13477271348227() |
hypothetical protein, conserved	LmxM.34.3220	24100000	14900000	25100000	67200000	58000000	67700000	24.5225	23.8288	24.5812	26.002	25.7895	26.0127	0.00299733	1.62388	4	17.47	0	43.22	1	1	1	3	3	2	LmxM.34.3220.1p1	>LmxM.34.3220.1p1 | transcript=LmxM.34.3220.1 | gene=LmxM.34.3220 | organism=Leishmania_mexicana_MHOM/GT/2001/U1103 | gene_product=hypothetical protein, conserved | transcript_product=hypothetical protein, conserved | location=LmxM.34:12387661239272() |
hypothetical protein, unknown function	LmxM.02.0550	902000000	934000000	970000000	2990000128	3129999872	3220000000	29.7486	29.7988	29.8534	31.4775	31.5435	31.5844	2.3482e+06	1.73487	10	17.561	0	323.31	8	6	8	10	8	7	LmxM.02.0550.1p1	>LmxM.02.0550.1p1 | transcript=LmxM.02.0550.1 | gene=LmxM.02.0550 | organism=Leishmania_mexicana_MHOM/GT/2001/U1103 | gene_product=hypothetical protein, unknown function | transcript_product=hypothetical protein, unknown function | location=LmxM.02:218801
hypothetical protein, conserved	LmxM.34.2230	0	0	0	46600000	58900000	46400000	20	20	20	25.4738	25.8118	25.4676	1.028e+06	5.5844	2	33.271	0	13.51	0	0	0	2	2	1	LmxM.34.2230.1p1	>LmxM.34.2230.1p1 | transcript=LmxM.34.2230.1 | gene=LmxM.34.2230 | organism=Leishmania_mexicana_MHOM/GT/2001/U1103 | gene_product=hypothetical protein, conserved | transcript_product=hypothetical protein, conserved | location=LmxM.34:822002822877(+) | p
hypothetical protein, conserved	LmxM.06.0440	0	0	0	54600000	64600000	69800000	20	20	20	25.7024	25.945	26.0567	5.90666e+07	5.90138	10	105.13	0	76.174	0	0	0	4	5	5	LmxM.06.0440.1p1	>LmxM.06.0440.1p1 | transcript=LmxM.06.0440.1 | gene=LmxM.06.0440 | organism=Leishmania_mexicana_MHOM/GT/2001/U1103 | gene_product=hypothetical protein, conserved | transcript_product=hypothetical protein, conserved | location=LmxM.06:148986151967(+) | p
hypothetical protein, conserved	LmxM.29.2850	369000000	338000000	348000000	1580000000	1570000000	1270000000	28.459	28.3324	28.3745	30.5573	30.5481	30.2422	4.78665e-05	2.06052	8	13.065	0	323.31	7	8	7	5	5	5	LmxM.29.2850.1p1	>LmxM.29.2850.1p1 | transcript=LmxM.29.2850.1 | gene=LmxM.29.2850 | organism=Leishmania_mexicana_MHOM/GT/2001/U1103 | gene_product=hypothetical protein, conserved | transcript_product=hypothetical protein, conserved | location=LmxM.29:10266841027031() |
hypothetical protein, conserved	LmxM.33.0410	0	34500000	22300000	312000000	458000000	281000000	20	25.0401	24.4105	28.217	28.7708	28.066	0.0313544	5.20104	16	47.288	0	323.31	0	2	1	9	10	9	LmxM.33.0410.1p1	>LmxM.33.0410.1p1 | transcript=LmxM.33.0410.1 | gene=LmxM.33.0410 | organism=Leishmania_mexicana_MHOM/GT/2001/U1103 | gene_product=hypothetical protein, conserved | transcript_product=hypothetical protein, conserved | location=LmxM.33:138410139672(+) | p
hypothetical protein, conserved	LmxM.24.2100	0	0	0	22500000	27000000	25800000	20	20	20	24.4234	24.6865	24.6209	5.32793e+07	4.57692	4	33.449	0	32.884	0	0	0	1	2	2	LmxM.24.2100.1p1	>LmxM.24.2100.1p1 | transcript=LmxM.24.2100.1 | gene=LmxM.24.2100 | organism=Leishmania_mexicana_MHOM/GT/2001/U1103 | gene_product=hypothetical protein, conserved | transcript_product=hypothetical protein, conserved | location=LmxM.24:768292769212() | p
hypothetical protein, conserved	LmxM.16.1490	0	0	0	47300000	47700000	54300000	20	20	20	25.4953	25.5075	25.6944	1.07726e+07	5.56576	8	40.288	0	11.002	1	1	0	2	4	4	LmxM.16.1490.1p1	>LmxM.16.1490.1p1 | transcript=LmxM.16.1490.1 | gene=LmxM.16.1490 | organism=Leishmania_mexicana_MHOM/GT/2001/U1103 | gene_product=hypothetical protein, conserved | transcript_product=hypothetical protein, conserved | location=LmxM.16:612250613344() | p
hypothetical protein	LmxM.30.1800a	51100000	54300000	40500000	402000000	484000000	467000000	25.6068	25.6944	25.2714	28.5826	28.8504	28.7988	2.99829e-05	3.21974	10	62.919	0	169.52	2	1	1	7	6	7	LmxM.30.1800a.1p1;LmxM.30.1800.1p1;LmxM.30.1820.1p1	>LmxM.30.1800a.1p1 | transcript=LmxM.30.1800a.1 | gene=LmxM.30.1800a | organism=Leishmania_mexicana_MHOM/GT/2001/U1103 | gene_product=hypothetical protein | transcript_product=hypothetical protein | location=1036_mexFOS1_13k16.p1kpIBF_99:21683910() | pr
hypothetical protein, conserved	LmxM.24.2330	0	0	0	51100000	57200000	50800000	20	20	20	25.6068	25.7695	25.5983	5.63106e+08	5.65822	2	31.228	0.0077661	1.7792	0	0	0	1	1	1	LmxM.24.2330.1p1	>LmxM.24.2330.1p1 | transcript=LmxM.24.2330.1 | gene=LmxM.24.2330 | organism=Leishmania_mexicana_MHOM/GT/2001/U1103 | gene_product=hypothetical protein, conserved | transcript_product=hypothetical protein, conserved | location=LmxM.24:832684833460() | p
hypothetical protein, conserved	LmxM.08_29.1170	152000000	225000000	79300000	689000000	595000000	670000000	27.1795	27.7453	26.2408	29.3599	29.1483	29.3196	0.00745283	2.22072	17	39.438	0	147.61	4	5	3	12	10	14	LmxM.08_29.1170.1p1	>LmxM.08_29.1170.1p1 | transcript=LmxM.08_29.1170.1 | gene=LmxM.08_29.1170 | organism=Leishmania_mexicana_MHOM/GT/2001/U1103 | gene_product=hypothetical protein, conserved | transcript_product=hypothetical protein, conserved | location=LmxM.08:6997997008
hypothetical protein, conserved	LmxM.05.1020	0	0	0	36600000	40700000	32600000	20	20	20	25.1253	25.2785	24.9584	6.36073e+07	5.12074	4	104.37	0	6.3637	0	0	1	2	3	2	LmxM.05.1020.1p1	>LmxM.05.1020.1p1 | transcript=LmxM.05.1020.1 | gene=LmxM.05.1020 | organism=Leishmania_mexicana_MHOM/GT/2001/U1103 | gene_product=hypothetical protein, conserved | transcript_product=hypothetical protein, conserved | location=LmxM.05:379268382027() | p
hypothetical protein, conserved	LmxM.11.0810	30200000	22200000	10800000	319000000	316000000	305000000	24.848	24.4041	23.3645	28.249	28.2353	28.1842	0.000798811	4.01731	32	104.51	0	240.34	6	2	6	18	18	16	LmxM.11.0810.1p1	>LmxM.11.0810.1p1 | transcript=LmxM.11.0810.1 | gene=LmxM.11.0810 | organism=Leishmania_mexicana_MHOM/GT/2001/U1103 | gene_product=hypothetical protein, conserved | transcript_product=hypothetical protein, conserved | location=LmxM.11:296656299580(+) | p
hypothetical protein, conserved	LmxM.16.1410	0	0	0	65300000	34200000	80000000	20	20	20	25.9606	25.0275	26.2535	9.99096e-05	5.74719	6	59.069	0	23.154	0	0	0	3	2	5	LmxM.16.1410.1p1	>LmxM.16.1410.1p1 | transcript=LmxM.16.1410.1 | gene=LmxM.16.1410 | organism=Leishmania_mexicana_MHOM/GT/2001/U1103 | gene_product=hypothetical protein, conserved | transcript_product=hypothetical protein, conserved | location=LmxM.16:563948565516() | p
hypothetical protein, conserved	LmxM.34.2770	0	0	0	95500000	118000000	85900000	20	20	20	26.509	26.8142	26.3562	1.06205e+06	6.55979	4	142.47	0.0010233	3.4848	0	0	0	2	3	1	LmxM.34.2770.1p1	>LmxM.34.2770.1p1 | transcript=LmxM.34.2770.1 | gene=LmxM.34.2770 | organism=Leishmania_mexicana_MHOM/GT/2001/U1103 | gene_product=hypothetical protein, conserved | transcript_product=hypothetical protein, conserved | location=LmxM.34:10359831039930() |
hypothetical protein	LmxM.26.1690	0	0	0	39400000	45600000	41000000	20	20	20	25.2317	25.4425	25.2891	1.17272e+07	5.32111	3	36.908	0	51.467	0	0	0	2	2	2	LmxM.26.1690.1p1;LmxM.26.1670.1p1;LmxM.26.1700.1p1	>LmxM.26.1690.1p1 | transcript=LmxM.26.1690.1 | gene=LmxM.26.1690 | organism=Leishmania_mexicana_MHOM/GT/2001/U1103 | gene_product=hypothetical protein | transcript_product=hypothetical protein | location=1036_mexFOS1_13k16.p1kpIBF_27:5141473() | protei
hypothetical protein, conserved	LmxM.09.0010	83300000	82500000	115000000	355000000	342000000	342000000	26.3118	26.2979	26.7771	28.4032	28.3494	28.3494	0.000274484	1.90511	7	12.356	0	112.31	2	2	2	5	5	5	LmxM.09.0010.1p1	>LmxM.09.0010.1p1 | transcript=LmxM.09.0010.1 | gene=LmxM.09.0010 | organism=Leishmania_mexicana_MHOM/GT/2001/U1103 | gene_product=hypothetical protein, conserved | transcript_product=hypothetical protein, conserved | location=LmxM.09:50195342(+) | prote
hypothetical protein, conserved	LmxM.02.0700	0	0	0	552000000	302000000	229000000	20	20	20	29.0401	28.17	27.7708	2.42802e-05	8.32695	5	106.52	0.0002681	4.3906	0	0	0	2	3	1	LmxM.02.0700.1p1	>LmxM.02.0700.1p1 | transcript=LmxM.02.0700.1 | gene=LmxM.02.0700 | organism=Leishmania_mexicana_MHOM/GT/2001/U1103 | gene_product=hypothetical protein, conserved | transcript_product=hypothetical protein, conserved | location=LmxM.02:282049284862(+) | p
hypothetical protein, conserved	LmxM.28.2920	0	0	0	12200000	13000000	10600000	20	20	20	23.5404	23.632	23.3376	2.27223e+06	3.50332	2	19.324	0.0042273	2.0941	0	0	0	1	1	1	LmxM.28.2920.1p1	>LmxM.28.2920.1p1 | transcript=LmxM.28.2920.1 | gene=LmxM.28.2920 | organism=Leishmania_mexicana_MHOM/GT/2001/U1103 | gene_product=hypothetical protein, conserved | transcript_product=hypothetical protein, conserved | location=LmxM.28:10987801099319() |
hypothetical protein, conserved	LmxM.23.0150	0	0	0	28300000	27100000	26300000	20	20	20	24.7543	24.6918	24.6486	1.09259e+08	4.69822	6	39.166	0	11.79	0	0	1	3	3	4	LmxM.23.0150.1p1	>LmxM.23.0150.1p1 | transcript=LmxM.23.0150.1 | gene=LmxM.23.0150 | organism=Leishmania_mexicana_MHOM/GT/2001/U1103 | gene_product=hypothetical protein, conserved | transcript_product=hypothetical protein, conserved | location=LmxM.23:4862349723(+) | pro
hypothetical protein, conserved	LmxM.31.0670	0	0	0	20900000	19200000	19100000	20	20	20	24.317	24.1946	24.1871	5.87336e+08	4.23289	3	33.361	0	6.7268	1	1	1	2	3	2	LmxM.31.0670.1p1	>LmxM.31.0670.1p1 | transcript=LmxM.31.0670.1 | gene=LmxM.31.0670 | organism=Leishmania_mexicana_MHOM/GT/2001/U1103 | gene_product=hypothetical protein, conserved | transcript_product=hypothetical protein, conserved | location=LmxM.31:224852225760(+) | p
hypothetical protein, conserved	LmxM.05.0150	0	0	0	55500000	46700000	46900000	20	20	20	25.726	25.4769	25.4831	2.83234e+07	5.562	5	47.26	0	18.355	0	0	0	3	2	3	LmxM.05.0150.1p1	>LmxM.05.0150.1p1 | transcript=LmxM.05.0150.1 | gene=LmxM.05.0150 | organism=Leishmania_mexicana_MHOM/GT/2001/U1103 | gene_product=hypothetical protein, conserved | transcript_product=hypothetical protein, conserved | location=LmxM.05:4503246360(+) | pro
hypothetical protein, conserved	LmxM.09.1140	14000000	14200000	46600000	111000000	118000000	126000000	23.7389	23.7594	25.4738	26.726	26.8142	26.9088	0.0124782	2.4923	8	22.216	0	185.67	1	1	2	6	5	6	LmxM.09.1140.1p1	>LmxM.09.1140.1p1 | transcript=LmxM.09.1140.1 | gene=LmxM.09.1140 | organism=Leishmania_mexicana_MHOM/GT/2001/U1103 | gene_product=hypothetical protein, conserved | transcript_product=hypothetical protein, conserved | location=LmxM.09:424547425155() | p
hypothetical protein, conserved	LmxM.13.0660	0	0	0	15400000	24900000	17400000	20	20	20	23.8764	24.5696	24.0526	3.66819e-05	4.16622	4	75.984	0	5.4276	0	0	0	2	1	2	LmxM.13.0660.1p1	>LmxM.13.0660.1p1 | transcript=LmxM.13.0660.1 | gene=LmxM.13.0660 | organism=Leishmania_mexicana_MHOM/GT/2001/U1103 | gene_product=hypothetical protein, conserved | transcript_product=hypothetical protein, conserved | location=LmxM.13:188941191055(+) | p
hypothetical protein, conserved	LmxM.09.0005	0	0	0	68100000	61000000	64900000	20	20	20	26.0212	25.8623	25.9517	2.14507e+08	5.94506	9	41.095	0	15.204	0	1	0	6	3	3	LmxM.09.0005.1p1	>LmxM.09.0005.1p1 | transcript=LmxM.09.0005.1 | gene=LmxM.09.0005 | organism=Leishmania_mexicana_MHOM/GT/2001/U1103 | gene_product=hypothetical protein, conserved | transcript_product=hypothetical protein, conserved | location=LmxM.09:32364357(+) | prote
hypothetical protein, conserved	LmxM.25.1000	23100000	29400000	50400000	197000000	173000000	219000000	24.4614	24.8093	25.5869	27.5536	27.3662	27.7064	0.00172213	2.58952	12	80.698	0	82.888	1	1	2	9	9	8	LmxM.25.1000.1p1	>LmxM.25.1000.1p1 | transcript=LmxM.25.1000.1 | gene=LmxM.25.1000 | organism=Leishmania_mexicana_MHOM/GT/2001/U1103 | gene_product=hypothetical protein, conserved | transcript_product=hypothetical protein, conserved | location=LmxM.25:375079377355(+) | p
hypothetical protein, conserved	LmxM.08_29.1000	85800000	70800000	175000000	459000000	514000000	485000000	26.3545	26.0772	27.3828	28.7739	28.9372	28.8534	0.00490812	2.25001	21	67.785	0	109.39	2	2	2	8	10	8	LmxM.08_29.1000.1p1	>LmxM.08_29.1000.1p1 | transcript=LmxM.08_29.1000.1 | gene=LmxM.08_29.1000 | organism=Leishmania_mexicana_MHOM/GT/2001/U1103 | gene_product=hypothetical protein, conserved | transcript_product=hypothetical protein, conserved | location=LmxM.08:7700987719
hypothetical protein, conserved	LmxM.18.0570	0	0	0	49400000	67900000	41100000	20	20	20	25.558	26.0169	25.2926	1.19129e-05	5.62252	6	116.84	0.0002713	4.6941	0	0	0	1	2	2	LmxM.18.0570.1p1	>LmxM.18.0570.1p1 | transcript=LmxM.18.0570.1 | gene=LmxM.18.0570 | organism=Leishmania_mexicana_MHOM/GT/2001/U1103 | gene_product=hypothetical protein, conserved | transcript_product=hypothetical protein, conserved | location=LmxM.18:217194220388(+) | p
hypothetical protein, conserved	LmxM.24.1170	22200000	0	0	193000000	150000000	170000000	24.4041	20	20	27.524	27.1604	27.341	0.0162519	5.87377	2	124.93	0.00027042	4.6001	1	0	0	2	2	2	LmxM.24.1170.1p1	>LmxM.24.1170.1p1 | transcript=LmxM.24.1170.1 | gene=LmxM.24.1170 | organism=Leishmania_mexicana_MHOM/GT/2001/U1103 | gene_product=hypothetical protein, conserved | transcript_product=hypothetical protein, conserved | location=LmxM.24:421743425264(+) | p
hypothetical protein, conserved	LmxM.17.0260	0	0	0	252000000	268000000	296000000	20	20	20	27.9088	27.9977	28.141	3.04004e+08	8.01584	23	81.346	0	118.34	1	1	1	10	8	10	LmxM.17.0260.1p1	>LmxM.17.0260.1p1 | transcript=LmxM.17.0260.1 | gene=LmxM.17.0260 | organism=Leishmania_mexicana_MHOM/GT/2001/U1103 | gene_product=hypothetical protein, conserved | transcript_product=hypothetical protein, conserved | location=LmxM.17:128873131224() | p
hypothetical protein, conserved	LmxM.25.1920	0	0	0	68600000	63800000	65600000	20	20	20	26.0317	25.9271	25.9672	4.06288e+09	5.97532	9	53.743	0	18.178	0	0	0	5	4	5	LmxM.25.1920.1p1	>LmxM.25.1920.1p1 | transcript=LmxM.25.1920.1 | gene=LmxM.25.1920 | organism=Leishmania_mexicana_MHOM/GT/2001/U1103 | gene_product=hypothetical protein, conserved | transcript_product=hypothetical protein, conserved | location=LmxM.25:728346729830() | p
hypothetical protein, conserved	LmxM.26.1770	0	0	0	13400000	29800000	13800000	20	20	20	23.6757	24.8288	23.7182	0.000417944	4.07423	2	10.935	0	15.593	0	0	0	1	1	1	LmxM.26.1770.1p1	>LmxM.26.1770.1p1 | transcript=LmxM.26.1770.1 | gene=LmxM.26.1770 | organism=Leishmania_mexicana_MHOM/GT/2001/U1103 | gene_product=hypothetical protein, conserved | transcript_product=hypothetical protein, conserved | location=LmxM.26:608265608561(+) | p
hypothetical protein, conserved	LmxM.30.1680	45900000	59900000	66300000	196000000	232000000	200000000	25.452	25.8361	25.9825	27.5463	27.7895	27.5754	0.00043296	1.88023	6	30.225	0	34.991	2	2	2	6	5	5	LmxM.30.1680.1p1	>LmxM.30.1680.1p1 | transcript=LmxM.30.1680.1 | gene=LmxM.30.1680 | organism=Leishmania_mexicana_MHOM/GT/2001/U1103 | gene_product=hypothetical protein, conserved | transcript_product=hypothetical protein, conserved | location=LmxM.30:778300779127() | p
hypothetical protein, conserved	LmxM.03.0580	0	0	0	88900000	72800000	78700000	20	20	20	26.4057	26.1174	26.2299	1.94271e+07	6.25099	5	19.81	0	17.687	0	0	0	4	4	3	LmxM.03.0580.1p1	>LmxM.03.0580.1p1 | transcript=LmxM.03.0580.1 | gene=LmxM.03.0580 | organism=Leishmania_mexicana_MHOM/GT/2001/U1103 | gene_product=hypothetical protein, conserved | transcript_product=hypothetical protein, conserved | location=LmxM.03:207569208105(+) | p
hypothetical protein, conserved	LmxM.23.1065	15300000	43600000	13400000	85100000	74200000	77800000	23.867	25.3778	23.6757	26.3427	26.1449	26.2133	0.0236157	1.92675	8	58.351	0	28.808	1	2	1	6	6	5	LmxM.23.1065.1p1	>LmxM.23.1065.1p1 | transcript=LmxM.23.1065.1 | gene=LmxM.23.1065 | organism=Leishmania_mexicana_MHOM/GT/2001/U1103 | gene_product=hypothetical protein, conserved | transcript_product=hypothetical protein, conserved | location=LmxM.23:496506498125() | p
hypothetical protein, conserved	LmxM.34.0350	24000000	51200000	18500000	94700000	107000000	104000000	24.5165	25.6096	24.141	26.4969	26.673	26.632	0.0141686	1.8449	10	76.196	0	39.925	3	4	2	5	6	7	LmxM.34.0350.1p1	>LmxM.34.0350.1p1 | transcript=LmxM.34.0350.1 | gene=LmxM.34.0350 | organism=Leishmania_mexicana_MHOM/GT/2001/U1103 | gene_product=hypothetical protein, conserved | transcript_product=hypothetical protein, conserved | location=LmxM.34:8570187812(+) | pro
hypothetical protein, conserved	LmxM.24.2310	0	0	0	30600000	22900000	29500000	20	20	20	24.867	24.4488	24.8142	3.62433e+06	4.71003	4	18.611	0	12.156	0	0	1	2	2	1	LmxM.24.2310.1p1	>LmxM.24.2310.1p1 | transcript=LmxM.24.2310.1 | gene=LmxM.24.2310 | organism=Leishmania_mexicana_MHOM/GT/2001/U1103 | gene_product=hypothetical protein, conserved | transcript_product=hypothetical protein, conserved | location=LmxM.24:829637830128() | p
hypothetical protein, conserved	LmxM.35.2500	0	0	0	24900000	21200000	25000000	20	20	20	24.5696	24.3376	24.5754	5.52891e+07	4.49421	6	58.853	0	26.534	2	1	2	3	4	4	LmxM.35.2500.1p1	>LmxM.35.2500.1p1 | transcript=LmxM.35.2500.1 | gene=LmxM.35.2500 | organism=Leishmania_mexicana_MHOM/GT/2001/U1103 | gene_product=hypothetical protein, conserved | transcript_product=hypothetical protein, conserved | location=LmxM.34:958203959876(+) | p
hypothetical protein, conserved	LmxM.27.0150	0	0	0	43300000	41200000	37400000	20	20	20	25.3679	25.2961	25.1565	1.1487e+07	5.27351	3	19.406	0	21.305	0	0	0	3	2	2	LmxM.27.0150.1p1	>LmxM.27.0150.1p1 | transcript=LmxM.27.0150.1 | gene=LmxM.27.0150 | organism=Leishmania_mexicana_MHOM/GT/2001/U1103 | gene_product=hypothetical protein, conserved | transcript_product=hypothetical protein, conserved | location=LmxM.27:3564836199() | pro
hypothetical protein, conserved	LmxM.31.2480	0	0	0	59100000	61300000	62900000	20	20	20	25.8167	25.8694	25.9066	2.34755e+09	5.8642	4	14.276	0	10.714	0	0	0	4	3	3	LmxM.31.2480.1p1	>LmxM.31.2480.1p1 | transcript=LmxM.31.2480.1 | gene=LmxM.31.2480 | organism=Leishmania_mexicana_MHOM/GT/2001/U1103 | gene_product=hypothetical protein, conserved | transcript_product=hypothetical protein, conserved | location=LmxM.31:967105967509() | p
hypothetical protein, conserved	LmxM.14.1220	40200000	22100000	10900000	334000000	318000000	321000000	25.2607	24.3975	23.3778	28.3153	28.2445	28.258	0.00196058	3.92722	29	99.702	0	186.58	3	1	1	13	14	16	LmxM.14.1220.1p1	>LmxM.14.1220.1p1 | transcript=LmxM.14.1220.1 | gene=LmxM.14.1220 | organism=Leishmania_mexicana_MHOM/GT/2001/U1103 | gene_product=hypothetical protein, conserved | transcript_product=hypothetical protein, conserved | location=LmxM.14:512144514951(+) | p
hypothetical protein, conserved	LmxM.16.0360	0	0	0	8620000	7850000	9270000	20	20	20	23.0393	22.9043	23.1441	1.6499e+06	3.02922	5	73.689	0	8.7872	0	0	0	1	2	2	LmxM.16.0360.1p1	>LmxM.16.0360.1p1 | transcript=LmxM.16.0360.1 | gene=LmxM.16.0360 | organism=Leishmania_mexicana_MHOM/GT/2001/U1103 | gene_product=hypothetical protein, conserved | transcript_product=hypothetical protein, conserved | location=LmxM.16:123308125356() | p
hypothetical protein, conserved	LmxM.03.0140	0	0	0	14500000	17800000	18500000	20	20	20	23.7895	24.0854	24.141	3.28339e+06	4.00532	4	15.93	0	5.3239	0	0	0	2	2	2	LmxM.03.0140.1p1	>LmxM.03.0140.1p1 | transcript=LmxM.03.0140.1 | gene=LmxM.03.0140 | organism=Leishmania_mexicana_MHOM/GT/2001/U1103 | gene_product=hypothetical protein, conserved | transcript_product=hypothetical protein, conserved | location=LmxM.03:3658637005(+) | pro
hypothetical protein, conserved	LmxM.23.1700	37900000	19200000	23000000	156000000	139000000	123000000	25.1757	24.1946	24.4551	27.217	27.0505	26.8741	0.0014053	2.43871	6	25.637	0	93.419	2	1	2	4	5	5	LmxM.23.1700.1p1	>LmxM.23.1700.1p1 | transcript=LmxM.23.1700.1 | gene=LmxM.23.1700 | organism=Leishmania_mexicana_MHOM/GT/2001/U1103 | gene_product=hypothetical protein, conserved | transcript_product=hypothetical protein, conserved | location=LmxM.23:674826675545(+) | p
hypothetical protein, conserved	LmxM.09.1510	0	0	24300000	80500000	48900000	75800000	20	20	24.5345	26.2625	25.5433	26.1757	0.0426968	4.48235	18	174.24	0	36.554	0	0	1	5	5	10	LmxM.09.1510.1p1	>LmxM.09.1510.1p1 | transcript=LmxM.09.1510.1 | gene=LmxM.09.1510 | organism=Leishmania_mexicana_MHOM/GT/2001/U1103 | gene_product=hypothetical protein, conserved | transcript_product=hypothetical protein, conserved | location=LmxM.09:530862535496() | p
hypothetical protein, conserved	LmxM.32.1110	0	5850000	5510000	21000000	13500000	32100000	20	22.48	22.3936	24.3239	23.6865	24.9361	0.0389149	2.69093	3	82.785	0	6.1808	0	2	1	2	1	2	LmxM.32.1110.1p1	>LmxM.32.1110.1p1 | transcript=LmxM.32.1110.1 | gene=LmxM.32.1110 | organism=Leishmania_mexicana_MHOM/GT/2001/U1103 | gene_product=hypothetical protein, conserved | transcript_product=hypothetical protein, conserved | location=LmxM.32:402676404958(+) | p
hypothetical protein, conserved	LmxM.31.1760	15600000	30700000	13800000	155000000	167000000	121000000	23.895	24.8717	23.7182	27.2077	27.3153	26.8504	0.00153737	2.96282	10	54.117	0	50.644	1	1	1	4	5	3	LmxM.31.1760.1p1	>LmxM.31.1760.1p1 | transcript=LmxM.31.1760.1 | gene=LmxM.31.1760 | organism=Leishmania_mexicana_MHOM/GT/2001/U1103 | gene_product=hypothetical protein, conserved | transcript_product=hypothetical protein, conserved | location=LmxM.31:677645679153() | p
hypothetical protein, conserved	LmxM.31.3340	6580000	0	0	10300000	10600000	19300000	22.6497	20	20	23.2961	23.3376	24.2021	0.0428116	2.72871	5	119.25	0.00051546	3.6099	1	0	0	3	1	4	LmxM.31.3340.1p1	>LmxM.31.3340.1p1 | transcript=LmxM.31.3340.1 | gene=LmxM.31.3340 | organism=Leishmania_mexicana_MHOM/GT/2001/U1103 | gene_product=hypothetical protein, conserved | transcript_product=hypothetical protein, conserved | location=LmxM.31:13216111324949(+) |
hypothetical protein, conserved	LmxM.14.1020	0	0	0	27700000	34800000	42300000	20	20	20	24.7234	25.0526	25.3342	8.97281e+06	5.03671	3	35.533	0	25.242	0	0	0	1	2	2	LmxM.14.1020.1p1	>LmxM.14.1020.1p1 | transcript=LmxM.14.1020.1 | gene=LmxM.14.1020 | organism=Leishmania_mexicana_MHOM/GT/2001/U1103 | gene_product=hypothetical protein, conserved | transcript_product=hypothetical protein, conserved | location=LmxM.14:400786401730() | p
hypothetical protein, conserved	LmxM.36.5290	0	0	0	36100000	33200000	37300000	20	20	20	25.1055	24.9847	25.1527	5.63383e+08	5.08095	3	22.801	0	6.2427	0	0	0	1	2	3	LmxM.36.5290.1p1	>LmxM.36.5290.1p1 | transcript=LmxM.36.5290.1 | gene=LmxM.36.5290 | organism=Leishmania_mexicana_MHOM/GT/2001/U1103 | gene_product=hypothetical protein, conserved | transcript_product=hypothetical protein, conserved | location=LmxM.20:20180822018669() |
hypothetical protein, conserved	LmxM.34.0150	0	0	0	15200000	14900000	16600000	20	20	20	23.8576	23.8288	23.9847	1.37623e+07	3.89035	3	31.405	0	5.6539	0	0	0	1	2	2	LmxM.34.0150.1p1	>LmxM.34.0150.1p1 | transcript=LmxM.34.0150.1 | gene=LmxM.34.0150 | organism=Leishmania_mexicana_MHOM/GT/2001/U1103 | gene_product=hypothetical protein, conserved | transcript_product=hypothetical protein, conserved | location=LmxM.34:2860829480() | pro
hypothetical protein, conserved	LmxM.29.2765	0	0	0	44300000	39300000	48000000	20	20	20	25.4008	25.228	25.5165	3.5257e+07	5.38179	2	11.755	0	28.992	0	0	0	1	1	2	LmxM.29.2765.1p1	>LmxM.29.2765.1p1 | transcript=LmxM.29.2765.1 | gene=LmxM.29.2765 | organism=Leishmania_mexicana_MHOM/GT/2001/U1103 | gene_product=hypothetical protein, conserved | transcript_product=hypothetical protein, conserved | location=LmxM.29:10067511007080() |
hypothetical protein, conserved	LmxM.36.2140	0	0	0	7970000	8560000	9230000	20	20	20	22.9261	23.0292	23.1379	9.90247e+07	3.03108	4	34.946	0	14.327	2	1	2	2	1	1	LmxM.36.2140.1p1	>LmxM.36.2140.1p1 | transcript=LmxM.36.2140.1 | gene=LmxM.36.2140 | organism=Leishmania_mexicana_MHOM/GT/2001/U1103 | gene_product=hypothetical protein, conserved | transcript_product=hypothetical protein, conserved | location=LmxM.20:847394848317(+) | p
hypothetical protein, conserved	LmxM.26.2270	0	0	0	34500000	35100000	31800000	20	20	20	25.0401	25.065	24.9225	3.54621e+08	5.00919	3	29.285	0	17.648	0	0	0	2	2	2	LmxM.26.2270.1p1	>LmxM.26.2270.1p1 | transcript=LmxM.26.2270.1 | gene=LmxM.26.2270 | organism=Leishmania_mexicana_MHOM/GT/2001/U1103 | gene_product=hypothetical protein, conserved | transcript_product=hypothetical protein, conserved | location=LmxM.26:856976857779(+) | p
hypothetical protein, conserved	LmxM.36.4260	0	0	0	19900000	24700000	16900000	20	20	20	24.2463	24.558	24.0105	1.12853e-05	4.2716	6	48.982	0	7.9546	0	0	0	1	2	1	LmxM.36.4260.1p1	>LmxM.36.4260.1p1 | transcript=LmxM.36.4260.1 | gene=LmxM.36.4260 | organism=Leishmania_mexicana_MHOM/GT/2001/U1103 | gene_product=hypothetical protein, conserved | transcript_product=hypothetical protein, conserved | location=LmxM.20:16155911616886(+) |
hypothetical protein, conserved	LmxM.28.2890	0	0	0	24600000	31600000	29000000	20	20	20	24.5522	24.9134	24.7895	1.48044e+06	4.75171	4	42.554	0	26.786	0	0	0	2	1	2	LmxM.28.2890.1p1	>LmxM.28.2890.1p1 | transcript=LmxM.28.2890.1 | gene=LmxM.28.2890 | organism=Leishmania_mexicana_MHOM/GT/2001/U1103 | gene_product=hypothetical protein, conserved | transcript_product=hypothetical protein, conserved | location=LmxM.28:10871591088316() |
hypothetical protein, conserved	LmxM.14.1140	0	0	0	51400000	43500000	48300000	20	20	20	25.6153	25.3745	25.5255	1.58889e+07	5.5051	8	50.102	0	26.13	0	0	0	2	3	2	LmxM.14.1140.1p1	>LmxM.14.1140.1p1 | transcript=LmxM.14.1140.1 | gene=LmxM.14.1140 | organism=Leishmania_mexicana_MHOM/GT/2001/U1103 | gene_product=hypothetical protein, conserved | transcript_product=hypothetical protein, conserved | location=LmxM.14:486558487973(+) | p
hypothetical protein, conserved	LmxM.32.0110	0	0	0	85800000	90300000	92800000	20	20	20	26.3545	26.4282	26.4676	4.2784e+09	6.41677	7	39.139	0	39.128	0	0	1	4	4	6	LmxM.32.0110.1p1	>LmxM.32.0110.1p1 | transcript=LmxM.32.0110.1 | gene=LmxM.32.0110 | organism=Leishmania_mexicana_MHOM/GT/2001/U1103 | gene_product=hypothetical protein, conserved | transcript_product=hypothetical protein, conserved | location=LmxM.32:2460225660() | pro
hypothetical protein, conserved	LmxM.31.0620	0	0	0	59600000	57400000	62100000	20	20	20	25.8288	25.7745	25.8881	5.99901e+09	5.83048	3	40.447	0	13.316	0	1	1	1	2	1	LmxM.31.0620.1p1	>LmxM.31.0620.1p1 | transcript=LmxM.31.0620.1 | gene=LmxM.31.0620 | organism=Leishmania_mexicana_MHOM/GT/2001/U1103 | gene_product=hypothetical protein, conserved | transcript_product=hypothetical protein, conserved | location=LmxM.31:212586213710(+) | p
hypothetical protein, conserved	LmxM.36.3950	0	0	0	50100000	29900000	46500000	20	20	20	25.5783	24.8336	25.4707	2.19862e-05	5.29423	4	28.55	0	5.8071	0	0	0	4	1	3	LmxM.36.3950.1p1	>LmxM.36.3950.1p1 | transcript=LmxM.36.3950.1 | gene=LmxM.36.3950 | organism=Leishmania_mexicana_MHOM/GT/2001/U1103 | gene_product=hypothetical protein, conserved | transcript_product=hypothetical protein, conserved | location=LmxM.20:14853471486099(+) |
hypothetical protein, conserved	LmxM.24.1140	0	0	0	35100000	16500000	15600000	20	20	20	25.065	23.976	23.895	0.000334153	4.31199	7	41.76	0	9.7097	1	0	0	1	1	2	LmxM.24.1140.1p1	>LmxM.24.1140.1p1 | transcript=LmxM.24.1140.1 | gene=LmxM.24.1140 | organism=Leishmania_mexicana_MHOM/GT/2001/U1103 | gene_product=hypothetical protein, conserved | transcript_product=hypothetical protein, conserved | location=LmxM.24:407558408700(+) | p
hypothetical protein, conserved	LmxM.07.0300	0	0	0	61500000	53800000	83700000	20	20	20	25.8741	25.6811	26.3187	6.00779e+06	5.95797	6	92.31	0.00026462	4.1093	0	0	0	2	2	2	LmxM.07.0300.1p1	>LmxM.07.0300.1p1 | transcript=LmxM.07.0300.1 | gene=LmxM.07.0300 | organism=Leishmania_mexicana_MHOM/GT/2001/U1103 | gene_product=hypothetical protein, conserved | transcript_product=hypothetical protein, conserved | location=LmxM.07:129113131710() | p
hypothetical protein, conserved	LmxM.21.1270	10100000	0	0	16300000	22100000	41000000	23.2679	20	20	23.9584	24.3975	25.2891	0.0404021	3.45906	8	91.917	0	11.8	1	0	0	1	3	4	LmxM.21.1270.1p1	>LmxM.21.1270.1p1 | transcript=LmxM.21.1270.1 | gene=LmxM.21.1270 | organism=Leishmania_mexicana_MHOM/GT/2001/U1103 | gene_product=hypothetical protein, conserved | transcript_product=hypothetical protein, conserved | location=LmxM.21:499904502423() | p
hypothetical protein, conserved	LmxM.36.4620	26400000	26300000	18600000	86100000	106000000	79100000	24.654	24.6486	24.1488	26.3595	26.6595	26.2372	0.000760775	1.93493	16	133.64	0	44.707	2	2	3	10	9	10	LmxM.36.4620.1p1	>LmxM.36.4620.1p1 | transcript=LmxM.36.4620.1 | gene=LmxM.36.4620 | organism=Leishmania_mexicana_MHOM/GT/2001/U1103 | gene_product=hypothetical protein, conserved | transcript_product=hypothetical protein, conserved | location=LmxM.20:17651661768888(+) |
hypothetical protein, conserved	LmxM.08.0240	0	0	0	18500000	22300000	28100000	20	20	20	24.141	24.4105	24.7441	1.42436e-05	4.43188	3	30.374	0.00026717	4.3314	0	0	0	2	2	2	LmxM.08.0240.1p1	>LmxM.08.0240.1p1 | transcript=LmxM.08.0240.1 | gene=LmxM.08.0240 | organism=Leishmania_mexicana_MHOM/GT/2001/U1103 | gene_product=hypothetical protein, conserved | transcript_product=hypothetical protein, conserved | location=LmxM.08:12456831246471(+) |
hypothetical protein, conserved	LmxM.24.1990	0	0	0	38200000	35600000	36900000	20	20	20	25.1871	25.0854	25.1371	6.40164e+09	5.13652	4	38.643	0	5.589	0	0	0	3	1	1	LmxM.24.1990.1p1	>LmxM.24.1990.1p1 | transcript=LmxM.24.1990.1 | gene=LmxM.24.1990 | organism=Leishmania_mexicana_MHOM/GT/2001/U1103 | gene_product=hypothetical protein, conserved | transcript_product=hypothetical protein, conserved | location=LmxM.24:740234741292() | p
hypothetical protein, conserved	LmxM.36.6030	15500000	42100000	31000000	133000000	268000000	182000000	23.8858	25.3273	24.8858	26.9869	27.9977	27.4394	0.00581701	2.77501	26	259.92	0	45.482	1	2	2	14	17	10	LmxM.36.6030.1p1	>LmxM.36.6030.1p1 | transcript=LmxM.36.6030.1 | gene=LmxM.36.6030 | organism=Leishmania_mexicana_MHOM/GT/2001/U1103 | gene_product=hypothetical protein, conserved | transcript_product=hypothetical protein, conserved | location=LmxM.20:22794772286487() |
hypothetical protein, conserved	LmxM.36.5340	0	0	0	233000000	242000000	265000000	20	20	20	27.7958	27.8504	27.9814	1.43523e+08	7.87587	25	97.878	0	97.569	0	0	0	11	12	13	LmxM.36.5340.1p1	>LmxM.36.5340.1p1 | transcript=LmxM.36.5340.1 | gene=LmxM.36.5340 | organism=Leishmania_mexicana_MHOM/GT/2001/U1103 | gene_product=hypothetical protein, conserved | transcript_product=hypothetical protein, conserved | location=LmxM.20:20374202040011() |
hypothetical protein, conserved	LmxM.22.1620	0	0	0	19000000	19700000	18800000	20	20	20	24.1795	24.2317	24.1642	3.38108e+09	4.19181	7	303.04	0	5.2655	0	0	0	4	2	3	LmxM.22.1620.1p1	>LmxM.22.1620.1p1 | transcript=LmxM.22.1620.1 | gene=LmxM.22.1620 | organism=Leishmania_mexicana_MHOM/GT/2001/U1103 | gene_product=hypothetical protein, conserved | transcript_product=hypothetical protein, conserved | location=LmxM.22:654128662527(+) | p
hypothetical protein, conserved	LmxM.10.0500	0	0	0	19800000	23900000	27300000	20	20	20	24.239	24.5105	24.7024	4.81812e+06	4.48397	7	707.2	0	6.8029	0	0	0	1	2	2	LmxM.10.0500.1p1	>LmxM.10.0500.1p1 | transcript=LmxM.10.0500.1 | gene=LmxM.10.0500 | organism=Leishmania_mexicana_MHOM/GT/2001/U1103 | gene_product=hypothetical protein, conserved | transcript_product=hypothetical protein, conserved | location=LmxM.10:208864229080(+) | p
hypothetical protein, unknown function	LmxM.32.0210	0	0	0	40800000	53000000	37400000	20	20	20	25.2821	25.6595	25.1565	3.75614e+06	5.36603	5	100.13	0	5.3165	0	0	0	2	3	1	LmxM.32.0210.1p1	>LmxM.32.0210.1p1 | transcript=LmxM.32.0210.1 | gene=LmxM.32.0210 | organism=Leishmania_mexicana_MHOM/GT/2001/U1103 | gene_product=hypothetical protein, unknown function | transcript_product=hypothetical protein, unknown function | location=LmxM.32:56624
hypothetical protein, conserved	LmxM.36.1570	9100000	64200000	53300000	666000000	799000000	696000000	23.1174	25.9361	25.6676	29.3109	29.5736	29.3745	0.00746414	4.51265	4	52.82	0	9.9244	2	1	2	2	3	4	LmxM.36.1570.1p1	>LmxM.36.1570.1p1 | transcript=LmxM.36.1570.1 | gene=LmxM.36.1570 | organism=Leishmania_mexicana_MHOM/GT/2001/U1103 | gene_product=hypothetical protein, conserved | transcript_product=hypothetical protein, conserved | location=LmxM.20:589724591154() | p
hypothetical protein, conserved	LmxM.28.0440	0	0	0	16500000	10000000	17300000	20	20	20	23.976	23.2535	24.0443	0.000119585	3.75791	3	83.075	0.0010109	3.2341	0	0	0	1	1	1	LmxM.28.0440.1p1	>LmxM.28.0440.1p1 | transcript=LmxM.28.0440.1 | gene=LmxM.28.0440 | organism=Leishmania_mexicana_MHOM/GT/2001/U1103 | gene_product=hypothetical protein, conserved | transcript_product=hypothetical protein, conserved | location=LmxM.28:138888141212() | p
hypothetical protein, conserved	LmxM.15.0080	0	0	0	74700000	76600000	72800000	20	20	20	26.1546	26.1908	26.1174	8.43373e+10	6.15429	9	36.624	0	9.5071	0	0	0	3	3	3	LmxM.15.0080.1p1	>LmxM.15.0080.1p1 | transcript=LmxM.15.0080.1 | gene=LmxM.15.0080 | organism=Leishmania_mexicana_MHOM/GT/2001/U1103 | gene_product=hypothetical protein, conserved | transcript_product=hypothetical protein, conserved | location=LmxM.15:2501925978() | pro
hypothetical protein, conserved	LmxM.29.2750	0	0	0	25000000	25000000	28200000	20	20	20	24.5754	24.5754	24.7492	1.46388e+07	4.63335	3	27.246	0.0031227	2.4067	1	0	1	2	2	2	LmxM.29.2750.1p1	>LmxM.29.2750.1p1 | transcript=LmxM.29.2750.1 | gene=LmxM.29.2750 | organism=Leishmania_mexicana_MHOM/GT/2001/U1103 | gene_product=hypothetical protein, conserved | transcript_product=hypothetical protein, conserved | location=LmxM.29:10033331004037() |
hypothetical protein, conserved	LmxM.08_29.1030	43500000	41300000	31000000	103000000	131000000	158000000	25.3745	25.2996	24.8858	26.6181	26.965	27.2353	0.00171395	1.75283	6	23.923	0	25.066	1	1	1	3	3	4	LmxM.08_29.1030.1p1	>LmxM.08_29.1030.1p1 | transcript=LmxM.08_29.1030.1 | gene=LmxM.08_29.1030 | organism=Leishmania_mexicana_MHOM/GT/2001/U1103 | gene_product=hypothetical protein, conserved | transcript_product=hypothetical protein, conserved | location=LmxM.08:7571127577
hypothetical protein, conserved	LmxM.15.0660	17400000	40000000	11700000	76600000	77200000	75300000	24.0526	25.2535	23.48	26.1908	26.2021	26.1661	0.0211718	1.92433	6	50.447	0	10.594	2	2	2	4	4	4	LmxM.15.0660.1p1	>LmxM.15.0660.1p1 | transcript=LmxM.15.0660.1 | gene=LmxM.15.0660 | organism=Leishmania_mexicana_MHOM/GT/2001/U1103 | gene_product=hypothetical protein, conserved | transcript_product=hypothetical protein, conserved | location=LmxM.15:255690257138(+) | p
hypothetical protein, conserved	LmxM.33.3710	0	0	0	23400000	29000000	26700000	20	20	20	24.48	24.7895	24.6703	8.47588e+07	4.64663	3	20.847	0	5.2575	0	0	0	1	1	3	LmxM.33.3710.1p1	>LmxM.33.3710.1p1 | transcript=LmxM.33.3710.1 | gene=LmxM.33.3710 | organism=Leishmania_mexicana_MHOM/GT/2001/U1103 | gene_product=hypothetical protein, conserved | transcript_product=hypothetical protein, conserved | location=LmxM.33:14082971408848(+) |
hypothetical protein, conserved	LmxM.34.3490	0	0	0	16600000	15900000	15000000	20	20	20	23.9847	23.9225	23.8385	8.22131e+08	3.91522	4	49.694	0	11.066	0	0	0	1	1	1	LmxM.34.3490.1p1	>LmxM.34.3490.1p1 | transcript=LmxM.34.3490.1 | gene=LmxM.34.3490 | organism=Leishmania_mexicana_MHOM/GT/2001/U1103 | gene_product=hypothetical protein, conserved | transcript_product=hypothetical protein, conserved | location=LmxM.34:13241911325471() |
hypothetical protein, conserved	LmxM.25.2250	0	0	0	23200000	19800000	26100000	20	20	20	24.4676	24.239	24.6375	2.71237e+06	4.44805	7	30.69	0	5.4764	1	3	1	1	1	2	LmxM.25.2250.1p1	>LmxM.25.2250.1p1 | transcript=LmxM.25.2250.1 | gene=LmxM.25.2250 | organism=Leishmania_mexicana_MHOM/GT/2001/U1103 | gene_product=hypothetical protein, conserved | transcript_product=hypothetical protein, conserved | location=LmxM.25:823526824341(+) | p
hypothetical protein, conserved	LmxM.36.1290	0	0	0	35200000	17600000	33100000	20	20	20	25.0691	24.0691	24.9803	0.000123743	4.70616	2	22.25	0.00026096	3.8564	0	0	0	2	1	1	LmxM.36.1290.1p1	>LmxM.36.1290.1p1 | transcript=LmxM.36.1290.1 | gene=LmxM.36.1290 | organism=Leishmania_mexicana_MHOM/GT/2001/U1103 | gene_product=hypothetical protein, conserved | transcript_product=hypothetical protein, conserved | location=LmxM.20:469564470145(+) | p
hypothetical protein, conserved	LmxM.33.1420	0	0	0	34100000	36100000	47200000	20	20	20	25.0233	25.1055	25.4923	3.54964e-06	5.20702	5	30.261	0	7.6152	1	0	0	2	2	3	LmxM.33.1420.1p1	>LmxM.33.1420.1p1 | transcript=LmxM.33.1420.1 | gene=LmxM.33.1420 | organism=Leishmania_mexicana_MHOM/GT/2001/U1103 | gene_product=hypothetical protein, conserved | transcript_product=hypothetical protein, conserved | location=LmxM.33:622503623336() | p
hypothetical protein, conserved	LmxM.29.2390	0	0	0	30900000	26400000	17200000	20	20	20	24.8811	24.654	24.0359	5.70891e-05	4.52368	8	408.9	0	28.59	0	0	0	2	2	1	LmxM.29.2390.1p1	>LmxM.29.2390.1p1 | transcript=LmxM.29.2390.1 | gene=LmxM.29.2390 | organism=Leishmania_mexicana_MHOM/GT/2001/U1103 | gene_product=hypothetical protein, conserved | transcript_product=hypothetical protein, conserved | location=LmxM.29:868404879770() | p
hypothetical protein, conserved	LmxM.12.1210	0	0	0	46100000	51700000	58200000	20	20	20	25.4583	25.6237	25.7945	5.30916e+07	5.62548	3	102.23	0.00026817	4.3941	2	0	1	2	1	2	LmxM.12.1210.1p1	>LmxM.12.1210.1p1 | transcript=LmxM.12.1210.1 | gene=LmxM.12.1210 | organism=Leishmania_mexicana_MHOM/GT/2001/U1103 | gene_product=hypothetical protein, conserved | transcript_product=hypothetical protein, conserved | location=LmxM.12:450065453055(+) | p
hypothetical protein, conserved	LmxM.08_29.0040	0	0	0	15200000	14600000	11300000	20	20	20	23.8576	23.7995	23.4298	1.02666e-05	3.69562	2	33.923	0.00051414	3.5842	0	0	0	1	2	1	LmxM.08_29.0040.1p1	>LmxM.08_29.0040.1p1 | transcript=LmxM.08_29.0040.1 | gene=LmxM.08_29.0040 | organism=Leishmania_mexicana_MHOM/GT/2001/U1103 | gene_product=hypothetical protein, conserved | transcript_product=hypothetical protein, conserved | location=LmxM.08:1145570114
hypothetical protein, conserved	LmxM.36.4910	307000000	311000000	162000000	932000000	938000000	994000000	28.1937	28.2123	27.2714	29.7958	29.805	29.8887	0.00342163	1.93734	26	43.007	0	93.23	6	6	6	18	18	19	LmxM.36.4910.1p1	>LmxM.36.4910.1p1 | transcript=LmxM.36.4910.1 | gene=LmxM.36.4910 | organism=Leishmania_mexicana_MHOM/GT/2001/U1103 | gene_product=hypothetical protein, conserved | transcript_product=hypothetical protein, conserved | location=LmxM.20:18721131873195() |
hypothetical protein, conserved	LmxM.33.4070	23600000	18600000	24600000	99100000	90500000	119000000	24.4923	24.1488	24.5522	26.5624	26.4314	26.8264	0.000207715	2.20898	13	79.392	0	20.09	1	1	1	5	5	8	LmxM.33.4070.1p1	>LmxM.33.4070.1p1 | transcript=LmxM.33.4070.1 | gene=LmxM.33.4070 | organism=Leishmania_mexicana_MHOM/GT/2001/U1103 | gene_product=hypothetical protein, conserved | transcript_product=hypothetical protein, conserved | location=LmxM.33:15384361540505(+) |
hypothetical protein, conserved	LmxM.29.0300	0	0	0	10100000	12400000	17300000	20	20	20	23.2679	23.5638	24.0443	8.86707e-05	3.62532	2	16.224	0.0028958	2.4687	0	0	0	1	1	2	LmxM.29.0300.1p1	>LmxM.29.0300.1p1 | transcript=LmxM.29.0300.1 | gene=LmxM.29.0300 | organism=Leishmania_mexicana_MHOM/GT/2001/U1103 | gene_product=hypothetical protein, conserved | transcript_product=hypothetical protein, conserved | location=LmxM.29:9118191627() | pro
hypothetical protein, conserved	LmxM.26.1980	0	0	0	26300000	27200000	27300000	20	20	20	24.6486	24.6971	24.7024	1.07491e+09	4.68269	3	23.004	0	25.233	0	0	0	1	1	1	LmxM.26.1980.1p1	>LmxM.26.1980.1p1 | transcript=LmxM.26.1980.1 | gene=LmxM.26.1980 | organism=Leishmania_mexicana_MHOM/GT/2001/U1103 | gene_product=hypothetical protein, conserved | transcript_product=hypothetical protein, conserved | location=LmxM.26:721850722470(+) | p
hypothetical protein, conserved	LmxM.31.1910	45800000	62600000	89100000	559000000	560000000	609000000	25.4488	25.8997	26.4089	29.0583	29.0609	29.1819	0.00034368	3.18119	23	82.109	0	123.68	2	3	4	18	18	18	LmxM.31.1910.1p1	>LmxM.31.1910.1p1 | transcript=LmxM.31.1910.1 | gene=LmxM.31.1910 | organism=Leishmania_mexicana_MHOM/GT/2001/U1103 | gene_product=hypothetical protein, conserved | transcript_product=hypothetical protein, conserved | location=LmxM.31:737277739481() | p
hypothetical protein, conserved	LmxM.07.0450	0	0	0	26300000	33700000	26300000	20	20	20	24.6486	25.0062	24.6486	2.33665e+06	4.76779	4	19.541	0	6.8523	0	0	0	3	2	1	LmxM.07.0450.1p1	>LmxM.07.0450.1p1 | transcript=LmxM.07.0450.1 | gene=LmxM.07.0450 | organism=Leishmania_mexicana_MHOM/GT/2001/U1103 | gene_product=hypothetical protein, conserved | transcript_product=hypothetical protein, conserved | location=LmxM.07:195149195649() | p
hypothetical protein, conserved	LmxM.17.0850	0	0	0	95700000	97500000	101000000	20	20	20	26.512	26.5389	26.5898	8.82848e+10	6.5469	4	13.195	0	47.569	0	0	0	2	3	3	LmxM.17.0850.1p1	>LmxM.17.0850.1p1 | transcript=LmxM.17.0850.1 | gene=LmxM.17.0850 | organism=Leishmania_mexicana_MHOM/GT/2001/U1103 | gene_product=hypothetical protein, conserved | transcript_product=hypothetical protein, conserved | location=LmxM.17:399619399972() | p
hypothetical protein, conserved	LmxM.34.0670	42200000	49900000	45500000	232000000	242000000	302000000	25.3307	25.5725	25.4394	27.7895	27.8504	28.17	5.41883e-05	2.4891	33	456.29	0	262.65	3	3	2	11	13	19	LmxM.34.0670.1p1	>LmxM.34.0670.1p1 | transcript=LmxM.34.0670.1 | gene=LmxM.34.0670 | organism=Leishmania_mexicana_MHOM/GT/2001/U1103 | gene_product=hypothetical protein, conserved | transcript_product=hypothetical protein, conserved | location=LmxM.34:237085249597(+) | p
hypothetical protein, conserved	LmxM.03.0840	0	24200000	0	91300000	96800000	87200000	20	24.5285	20	26.4441	26.5285	26.3778	0.0307409	4.94065	15	103.7	0	44.332	0	1	0	6	8	4	LmxM.03.0840.1p1	>LmxM.03.0840.1p1 | transcript=LmxM.03.0840.1 | gene=LmxM.03.0840 | organism=Leishmania_mexicana_MHOM/GT/2001/U1103 | gene_product=hypothetical protein, conserved | transcript_product=hypothetical protein, conserved | location=LmxM.03:323107326034() | p
hypothetical protein, conserved	LmxM.26.1450	0	0	0	7340000	7090000	8400000	20	20	20	22.8073	22.7574	23.002	2.78381e+06	2.85555	2	144.73	0	5.3108	0	0	0	1	2	1	LmxM.26.1450.1p1	>LmxM.26.1450.1p1 | transcript=LmxM.26.1450.1 | gene=LmxM.26.1450 | organism=Leishmania_mexicana_MHOM/GT/2001/U1103 | gene_product=hypothetical protein, conserved | transcript_product=hypothetical protein, conserved | location=LmxM.26:491172495155(+) | p
hypothetical protein, conserved	LmxM.31.3830	0	0	0	31500000	44900000	44000000	20	20	20	24.9088	25.4202	25.391	5.97409e+06	5.24002	6	20.997	0	6.2377	1	0	0	4	3	2	LmxM.31.3830.1p1	>LmxM.31.3830.1p1 | transcript=LmxM.31.3830.1 | gene=LmxM.31.3830 | organism=Leishmania_mexicana_MHOM/GT/2001/U1103 | gene_product=hypothetical protein, conserved | transcript_product=hypothetical protein, conserved | location=LmxM.31:14555781456129(+) |
hypothetical protein, conserved	LmxM.13.0850	24500000	0	0	62400000	78500000	65000000	24.5463	20	20	25.895	26.2262	25.9539	0.041181	4.50963	7	91.606	0	10.944	1	0	1	4	6	5	LmxM.13.0850.1p1	>LmxM.13.0850.1p1 | transcript=LmxM.13.0850.1 | gene=LmxM.13.0850 | organism=Leishmania_mexicana_MHOM/GT/2001/U1103 | gene_product=hypothetical protein, conserved | transcript_product=hypothetical protein, conserved | location=LmxM.13:265262267871() | p
hypothetical protein, conserved	LmxM.08_29.0350	0	0	0	54500000	53600000	71100000	20	20	20	25.6998	25.6757	26.0833	1.58505e+06	5.81961	9	155.26	0	20.035	0	0	0	5	3	3	LmxM.08_29.0350.1p1	>LmxM.08_29.0350.1p1 | transcript=LmxM.08_29.0350.1 | gene=LmxM.08_29.0350 | organism=Leishmania_mexicana_MHOM/GT/2001/U1103 | gene_product=hypothetical protein, conserved | transcript_product=hypothetical protein, conserved | location=LmxM.08:1035890103
hypothetical protein, conserved	LmxM.11.0740	0	0	0	31100000	38400000	28500000	20	20	20	24.8904	25.1946	24.7645	2.64428e+06	4.94982	3	47.709	0	11.11	0	1	1	3	2	2	LmxM.11.0740.1p1	>LmxM.11.0740.1p1 | transcript=LmxM.11.0740.1 | gene=LmxM.11.0740 | organism=Leishmania_mexicana_MHOM/GT/2001/U1103 | gene_product=hypothetical protein, conserved | transcript_product=hypothetical protein, conserved | location=LmxM.11:283414284742(+) | p
hypothetical protein, conserved	LmxM.20.0140	0	0	0	35700000	50500000	52000000	20	20	20	25.0894	25.5898	25.632	6.28681e+06	5.43707	10	128.59	0	20.867	1	1	0	2	7	4	LmxM.20.0140.1p1	>LmxM.20.0140.1p1 | transcript=LmxM.20.0140.1 | gene=LmxM.20.0140 | organism=Leishmania_mexicana_MHOM/GT/2001/U1103 | gene_product=hypothetical protein, conserved | transcript_product=hypothetical protein, conserved | location=LmxM.20:26825632686210() |
hypothetical protein, conserved	LmxM.11.1310	0	0	0	15900000	17400000	17900000	20	20	20	23.9225	24.0526	24.0935	1.61409e+07	4.02285	3	44.244	0	5.7289	0	0	0	1	1	1	LmxM.11.1310.1p1	>LmxM.11.1310.1p1 | transcript=LmxM.11.1310.1 | gene=LmxM.11.1310 | organism=Leishmania_mexicana_MHOM/GT/2001/U1103 | gene_product=hypothetical protein, conserved | transcript_product=hypothetical protein, conserved | location=LmxM.11:532616533824(+) | p
hypothetical protein, conserved	LmxM.24.1560	91600000	76600000	71400000	970000000	949000000	999000000	26.4488	26.1908	26.0894	29.8534	29.8218	29.8959	4.95648e+06	3.61401	22	67.501	0	323.31	5	4	5	14	14	17	LmxM.24.1560.1p1	>LmxM.24.1560.1p1 | transcript=LmxM.24.1560.1 | gene=LmxM.24.1560 | organism=Leishmania_mexicana_MHOM/GT/2001/U1103 | gene_product=hypothetical protein, conserved | transcript_product=hypothetical protein, conserved | location=LmxM.24:585345587147(+) | p
hypothetical protein, conserved	LmxM.05.0260	0	0	0	30600000	35200000	25200000	20	20	20	24.867	25.0691	24.5869	4.14889e+06	4.84101	4	42.533	0	9.7256	0	0	0	2	1	2	LmxM.05.0260.1p1	>LmxM.05.0260.1p1 | transcript=LmxM.05.0260.1 | gene=LmxM.05.0260 | organism=Leishmania_mexicana_MHOM/GT/2001/U1103 | gene_product=hypothetical protein, conserved | transcript_product=hypothetical protein, conserved | location=LmxM.05:8941090582(+) | pro
hypothetical protein, conserved	LmxM.08.0120	0	0	0	53200000	45700000	42000000	20	20	20	25.6649	25.4457	25.3239	6.58875e+07	5.47817	5	30.237	0	12.383	0	0	0	3	1	2	LmxM.08.0120.1p1	>LmxM.08.0120.1p1 | transcript=LmxM.08.0120.1 | gene=LmxM.08.0120 | organism=Leishmania_mexicana_MHOM/GT/2001/U1103 | gene_product=hypothetical protein, conserved | transcript_product=hypothetical protein, conserved | location=LmxM.08:11926781193490(+) |
hypothetical protein, conserved	LmxM.34.4790	0	0	0	27300000	32800000	28100000	20	20	20	24.7024	24.9672	24.7441	5.13189e+07	4.80455	3	24.755	0	16.018	1	1	1	2	2	2	LmxM.34.4790.1p1	>LmxM.34.4790.1p1 | transcript=LmxM.34.4790.1 | gene=LmxM.34.4790 | organism=Leishmania_mexicana_MHOM/GT/2001/U1103 | gene_product=hypothetical protein, conserved | transcript_product=hypothetical protein, conserved | location=LmxM.34:17527481753410(+) |
hypothetical protein, conserved	LmxM.36.2850	0	0	0	42600000	36000000	26400000	20	20	20	25.3444	25.1015	24.654	1.54521e-05	5.03329	3	28.439	0	5.8006	0	0	0	1	2	1	LmxM.36.2850.1p1	>LmxM.36.2850.1p1 | transcript=LmxM.36.2850.1 | gene=LmxM.36.2850 | organism=Leishmania_mexicana_MHOM/GT/2001/U1103 | gene_product=hypothetical protein, conserved | transcript_product=hypothetical protein, conserved | location=LmxM.20:11506441151426() |
								2738.94	2738.28	2734.22	3282.44	3285.3	3289.5		548.603
Metabolic and Mitochondrial Proteins
phosphoglycan beta 1,2 arabinosyltransferase,	LmxM.33.0510	0	0	0	45400000	41200000	41200000	20	20	20	25.4362	25.2961	25.2961	3.49528e+08	5.34282	11	87.31	0	23.858	0	0	0	4	3	3	LmxM.33.0510.1p1	>LmxM.33.0510.1p1 | transcript=LmxM.33.0510.1 | gene=LmxM.33.0510 | organism=Leishmania_mexicana_MHOM/GT/2001/U1103 | gene_product=phosphoglycan beta 1,2 arabinosyltransferase, (SCA like) | transcript_product=phosphoglycan beta 1,2 arabinosyltransferase,
citrate synthase, putative	LmxM.18.0670	0	0	0	24600000	25900000	23100000	20	20	20	24.5522	24.6264	24.4614	7.28021e+08	4.54666	6	50.193	0	34.316	3	3	4	1	1	1	LmxM.18.0670.1p1	>LmxM.18.0670.1p1 | transcript=LmxM.18.0670.1 | gene=LmxM.18.0670 | organism=Leishmania_mexicana_MHOM/GT/2001/U1103 | gene_product=citrate synthase, putative | transcript_product=citrate synthase, putative | location=LmxM.18:279136280500(+) | protein_len
phosphoglycan beta 1,3 galactosyltransferase 5 | locatio	LmxM.30.3190	0	0	0	65900000	77000000	67700000	20	20	20	25.9738	26.1984	26.0127	1.02384e+07	6.06159	7	90.847	0	26.623	0	0	0	3	3	4	LmxM.30.3190.1p1	>LmxM.30.3190.1p1 | transcript=LmxM.30.3190.1 | gene=LmxM.30.3190 | organism=Leishmania_mexicana_MHOM/GT/2001/U1103 | gene_product=phosphoglycan beta 1,3 galactosyltransferase 5 | transcript_product=phosphoglycan beta 1,3 galactosyltransferase 5 | locatio
aldose 1epimerase, putative	LmxM.34.0970	0	0	0	31600000	37000000	39200000	20	20	20	24.9134	25.141	25.2243	6.63431e+07	5.09293	4	41.386	0	25.169	0	0	0	2	1	3	LmxM.34.0970.1p1	>LmxM.34.0970.1p1 | transcript=LmxM.34.0970.1 | gene=LmxM.34.0970 | organism=Leishmania_mexicana_MHOM/GT/2001/U1103 | gene_product=aldose 1epimerase, putative | transcript_product=aldose 1epimerase, putative | location=LmxM.34:356890358005(+) | protein
phosphoglycan beta 1,3 galactosyltransferase 6 | locatio	LmxM.25.2460	0	0	0	17000000	13500000	16200000	20	20	20	24.019	23.6865	23.9495	2.75853e+06	3.88499	2	91.671	0.0024266	2.5496	0	0	0	1	1	1	LmxM.25.2460.1p1	>LmxM.25.2460.1p1 | transcript=LmxM.25.2460.1 | gene=LmxM.25.2460 | organism=Leishmania_mexicana_MHOM/GT/2001/U1103 | gene_product=phosphoglycan beta 1,3 galactosyltransferase 6 | transcript_product=phosphoglycan beta 1,3 galactosyltransferase 6 | locatio
acylphosphatase, putative	LmxM.25.1960	0	0	0	15900000	17700000	22400000	20	20	20	23.9225	24.0772	24.417	9.22221e+06	4.13892	2	22.842	0	10.689	1	0	1	1	1	1	LmxM.25.1960.1p1	>LmxM.25.1960.1p1 | transcript=LmxM.25.1960.1 | gene=LmxM.25.1960 | organism=Leishmania_mexicana_MHOM/GT/2001/U1103 | gene_product=acylphosphatase, putative | transcript_product=acylphosphatase, putative | location=LmxM.25:739097739735() | protein_lengt
diphthine synthaselike protein	LmxM.30.1610	0	0	0	136000000	135000000	150000000	20	20	20	27.019	27.0084	27.1604	1.38856e+08	7.0626	7	29.55	0	198.06	1	0	0	4	2	5	LmxM.30.1610.1p1	>LmxM.30.1610.1p1 | transcript=LmxM.30.1610.1 | gene=LmxM.30.1610 | organism=Leishmania_mexicana_MHOM/GT/2001/U1103 | gene_product=diphthine synthaselike protein | transcript_product=diphthine synthaselike protein | location=LmxM.30:763685764500() | p
glycosyl transferase, putative	LmxM.34.5250	64200000	59400000	54400000	179000000	207000000	203000000	25.9361	25.824	25.6971	27.4154	27.6251	27.5969	5.45518e-05	1.72674	18	52.037	0	77.704	3	3	2	7	8	8	LmxM.34.5250.1p1	>LmxM.34.5250.1p1 | transcript=LmxM.34.5250.1 | gene=LmxM.34.5250 | organism=Leishmania_mexicana_MHOM/GT/2001/U1103 | gene_product=glycosyl transferase, putative | transcript_product=glycosyl transferase, putative | location=LmxM.34:19161111917511(+) | p
farnesyltransferase, putative	LmxM.30.2940	0	0	37500000	167000000	173000000	163000000	20	20	25.1604	27.3153	27.3662	27.2803	0.0312133	5.60046	12	47.425	0	53.74	1	2	1	7	8	7	LmxM.30.2940.1p1	>LmxM.30.2940.1p1 | transcript=LmxM.30.2940.1 | gene=LmxM.30.2940 | organism=Leishmania_mexicana_MHOM/GT/2001/U1103 | gene_product=farnesyltransferase, putative | transcript_product=farnesyltransferase, putative | location=LmxM.30:13427271343971() | pro
receptortype adenylate cyclase a	LmxM.17.0200	11000000	27200000	119000000	502000000	475000000	429000000	23.391	24.6971	26.8264	28.9031	28.8234	28.6764	0.0188322	3.82946	29	150.59	0	202.51	1	3	6	21	19	17	LmxM.17.0200.1p1	>LmxM.17.0200.1p1 | transcript=LmxM.17.0200.1 | gene=LmxM.17.0200 | organism=Leishmania_mexicana_MHOM/GT/2001/U1103 | gene_product=receptortype adenylate cyclase a | transcript_product=receptortype adenylate cyclase a | location=LmxM.17:4060144719() |
lathosterol oxidaselike protein	LmxM.23.1300	0	0	0	99600000	92000000	107000000	20	20	20	26.5696	26.4551	26.673	5.0601e+08	6.56594	4	35.316	0	7.7041	0	1	1	1	3	2	LmxM.23.1300.1p1	>LmxM.23.1300.1p1 | transcript=LmxM.23.1300.1 | gene=LmxM.23.1300 | organism=Leishmania_mexicana_MHOM/GT/2001/U1103 | gene_product=lathosterol oxidaselike protein | transcript_product=lathosterol oxidaselike protein | location=LmxM.23:596294597202(+) |
fatty acid elongase, putative	LmxM.14.0650	178000000	169000000	172000000	541000000	561000000	571000000	27.4073	27.3324	27.3578	29.0111	29.0634	29.0889	7.48565e+07	1.6886	5	32.386	0	74.471	2	2	2	5	5	5	LmxM.14.0650.1p1	>LmxM.14.0650.1p1 | transcript=LmxM.14.0650.1 | gene=LmxM.14.0650 | organism=Leishmania_mexicana_MHOM/GT/2001/U1103 | gene_product=fatty acid elongase, putative | transcript_product=fatty acid elongase, putative | location=LmxM.14:230404231261() | prote
DREV methyltransferase, putative	LmxM.29.1100	0	0	0	106000000	102000000	94300000	20	20	20	26.6595	26.604	26.4908	1.93882e+08	6.58475	6	34.393	0	9.1101	0	1	0	4	4	4	LmxM.29.1100.1p1	>LmxM.29.1100.1p1 | transcript=LmxM.29.1100.1 | gene=LmxM.29.1100 | organism=Leishmania_mexicana_MHOM/GT/2001/U1103 | gene_product=DREV methyltransferase, putative | transcript_product=DREV methyltransferase, putative | location=LmxM.29:362331363242(+) |
receptortype adenylate cyclase alike protein | locatio	LmxM.36.3180	0	0	0	248000000	257000000	246000000	20	20	20	27.8858	27.9372	27.8741	2.17637e+10	7.89901	23	152.3	0	172.13	1	1	1	10	7	10	LmxM.36.3180.1p1	>LmxM.36.3180.1p1 | transcript=LmxM.36.3180.1 | gene=LmxM.36.3180 | organism=Leishmania_mexicana_MHOM/GT/2001/U1103 | gene_product=receptortype adenylate cyclase alike protein | transcript_product=receptortype adenylate cyclase alike protein | locatio
arginase	LmxM.34.1480	1340000000	1280000000	1390000000	4270000128	4200000000	3740000000	30.3196	30.2535	30.3724	31.9916	31.9677	31.8004	2.06088e-05	1.60473	19	36.081	0	323.31	13	14	14	12	13	12	LmxM.34.1480.1p1	>LmxM.34.1480.1p1 | transcript=LmxM.34.1480.1 | gene=LmxM.34.1480 | organism=Leishmania_mexicana_MHOM/GT/2001/U1103 | gene_product=arginase | transcript_product=arginase | location=LmxM.34:561423562412() | protein_length=329 | sequence_SO=chromosome | S
deoxyhypusine synthase, putative	LmxM.20.0250	0	0	0	12900000	40800000	20100000	20	20	20	23.6209	25.2821	24.2607	0.000818847	4.38788	3	40.771	0	29.536	0	0	0	2	2	2	LmxM.20.0250.1p1	>LmxM.20.0250.1p1 | transcript=LmxM.20.0250.1 | gene=LmxM.20.0250 | organism=Leishmania_mexicana_MHOM/GT/2001/U1103 | gene_product=deoxyhypusine synthase, putative | transcript_product=deoxyhypusine synthase, putative | location=LmxM.20:27171352718274()
NADH dehydrogenase subunit NI8M, putative	LmxM.31.3170	0	0	0	18300000	17700000	15800000	20	20	20	24.1253	24.0772	23.9134	3.81151e+07	4.03867	3	18.719	0.0002613	3.8824	0	1	0	1	2	1	LmxM.31.3170.1p1	>LmxM.31.3170.1p1 | transcript=LmxM.31.3170.1 | gene=LmxM.31.3170 | organism=Leishmania_mexicana_MHOM/GT/2001/U1103 | gene_product=NADH dehydrogenase subunit NI8M, putative | transcript_product=NADH dehydrogenase subunit NI8M, putative | location=LmxM.31:
phosphateRepressible Phosphate Permeaselike pro	LmxM.10.0030	0	0	0	80500000	78900000	102000000	20	20	20	26.2625	26.2335	26.604	7.29562e+07	6.36667	5	49.268	0	30.001	0	0	0	2	3	3	LmxM.10.0030.1p1	>LmxM.10.0030.1p1 | transcript=LmxM.10.0030.1 | gene=LmxM.10.0030 | organism=Leishmania_mexicana_MHOM/GT/2001/U1103 | gene_product=phosphateRepressible Phosphate Permeaselike protein | transcript_product=phosphateRepressible Phosphate Permeaselike pro
pseudouridine synthase TruD, putative	LmxM.36.5750	0	0	0	48600000	31200000	30100000	20	20	20	25.5345	24.895	24.8433	2.15275e-05	5.09092	6	74.626	0	18.178	1	3	1	3	1	2	LmxM.36.5750.1p1	>LmxM.36.5750.1p1 | transcript=LmxM.36.5750.1 | gene=LmxM.36.5750 | organism=Leishmania_mexicana_MHOM/GT/2001/U1103 | gene_product=pseudouridine synthase TruD, putative | transcript_product=pseudouridine synthase TruD, putative | location=LmxM.20:2167288
tubulin tyrosine ligase, putative	LmxM.34.4930	0	0	0	80900000	51200000	69800000	20	20	20	26.2696	25.6096	26.0567	6.67089e+06	5.97867	11	81.296	0	33.831	0	1	1	6	5	7	LmxM.34.4930.1p1	>LmxM.34.4930.1p1 | transcript=LmxM.34.4930.1 | gene=LmxM.34.4930 | organism=Leishmania_mexicana_MHOM/GT/2001/U1103 | gene_product=tubulin tyrosine ligase, putative | transcript_product=tubulin tyrosine ligase, putative | location=LmxM.34:17953741797551(
fatty acid desaturase, putative	LmxM.32.3270	107000000	83000000	70700000	580000000	605000000	715000000	26.673	26.3066	26.0752	29.1115	29.1724	29.4134	0.000127069	2.88078	14	45.46	0	93.082	3	3	2	10	11	12	LmxM.32.3270.1p1	>LmxM.32.3270.1p1 | transcript=LmxM.32.3270.1 | gene=LmxM.32.3270 | organism=Leishmania_mexicana_MHOM/GT/2001/U1103 | gene_product=fatty acid desaturase, putative | transcript_product=fatty acid desaturase, putative | location=LmxM.32:14041271405311(+) |
Putative GTPase activating protein for Arf, putati	LmxM.28.1770	0	0	0	29800000	23200000	14300000	20	20	20	24.8288	24.4676	23.7695	0.000150653	4.35531	3	30.84	0	7.7169	0	0	0	1	3	1	LmxM.28.1770.1p1	>LmxM.28.1770.1p1 | transcript=LmxM.28.1770.1 | gene=LmxM.28.1770 | organism=Leishmania_mexicana_MHOM/GT/2001/U1103 | gene_product=Putative GTPase activating protein for Arf, putative | transcript_product=Putative GTPase activating protein for Arf, putati
GTPase, putative	LmxM.05.0460	57200000	31200000	143000000	249000000	236000000	222000000	25.7695	24.895	27.0914	27.8916	27.8142	27.726	0.0417538	1.89192	20	71.969	0	41.243	4	2	7	11	13	11	LmxM.05.0460.1p1	>LmxM.05.0460.1p1 | transcript=LmxM.05.0460.1 | gene=LmxM.05.0460 | organism=Leishmania_mexicana_MHOM/GT/2001/U1103 | gene_product=GTPase, putative | transcript_product=GTPase, putative | location=LmxM.05:155089156972(+) | protein_length=627 | sequence_S
phosphoglycan beta 1,3 galactosyltransferase	LmxM.02.0200	21000000	67600000	27200000	127000000	115000000	135000000	24.3239	26.0105	24.6971	26.9203	26.7771	27.0084	0.0214635	1.8914	11	87.29	0	19.097	3	3	1	5	7	5	LmxM.02.0200.1p1	>LmxM.02.0200.1p1 | transcript=LmxM.02.0200.1 | gene=LmxM.02.0200 | organism=Leishmania_mexicana_MHOM/GT/2001/U1103 | gene_product=phosphoglycan beta 1,3 galactosyltransferaselike protein | transcript_product=phosphoglycan beta 1,3 galactosyltransferase
EMG1/NEP1 methyltransferase, putative	LmxM.16.1390	14900000	10800000	10700000	58000000	68500000	75800000	23.8288	23.3645	23.3511	25.7895	26.0296	26.1757	0.000211254	2.48347	7	32.614	0	24.366	1	1	1	4	5	5	LmxM.16.1390.1p1	>LmxM.16.1390.1p1 | transcript=LmxM.16.1390.1 | gene=LmxM.16.1390 | organism=Leishmania_mexicana_MHOM/GT/2001/U1103 | gene_product=EMG1/NEP1 methyltransferase, putative | transcript_product=EMG1/NEP1 methyltransferase, putative | location=LmxM.16:5605885
cystathionine betalyaselike protein	LmxM.14.0460	0	0	0	61300000	65400000	70900000	20	20	20	25.8694	25.9628	26.0793	6.41205e+08	5.97048	9	50.022	0	68.026	0	0	0	4	2	5	LmxM.14.0460.1p1	>LmxM.14.0460.1p1 | transcript=LmxM.14.0460.1 | gene=LmxM.14.0460 | organism=Leishmania_mexicana_MHOM/GT/2001/U1103 | gene_product=cystathionine betalyaselike protein | transcript_product=cystathionine betalyaselike protein | location=LmxM.14:1536901
GTPase protein, putative	LmxM.32.2400	0	0	0	44200000	50200000	47100000	20	20	20	25.3975	25.5812	25.4892	5.2159e+08	5.48932	7	62.422	0	14.903	0	1	0	3	3	3	LmxM.32.2400.1p1	>LmxM.32.2400.1p1 | transcript=LmxM.32.2400.1 | gene=LmxM.32.2400 | organism=Leishmania_mexicana_MHOM/GT/2001/U1103 | gene_product=GTPase protein, putative | transcript_product=GTPase protein, putative | location=LmxM.32:958392960092(+) | protein_length=
Archaic translocase of outer membrane 11	LmxM.32.0420	0	0	0	58300000	59300000	76000000	20	20	20	25.797	25.8215	26.1795	1.12766e+06	5.93267	2	10.735	0	5.7676	0	0	0	2	2	2	LmxM.32.0420.1p1	>LmxM.32.0420.1p1 | transcript=LmxM.32.0420.1 | gene=LmxM.32.0420 | organism=Leishmania_mexicana_MHOM/GT/2001/U1103 | gene_product=Archaic translocase of outer membrane 11 kDa subunit, putative | transcript_product=Archaic translocase of outer membrane 11
acyltransferase, putative	LmxM.08_29.2280	0	0	0	51400000	51100000	40000000	20	20	20	25.6153	25.6068	25.2535	1.32775e+06	5.49186	4	35.371	0	5.5935	0	0	1	2	1	3	LmxM.08_29.2280.1p1;LmxM.08_29.2270.1p1	>LmxM.08_29.2280.1p1 | transcript=LmxM.08_29.2280.1 | gene=LmxM.08_29.2280 | organism=Leishmania_mexicana_MHOM/GT/2001/U1103 | gene_product=acyltransferase, putative | transcript_product=acyltransferase, putative | location=LmxM.08:197724198653(+) | prot
betafructofuranosidase, putative	LmxM.04.0310	0	0	0	29300000	25100000	23000000	20	20	20	24.8044	24.5812	24.4551	1.43542e-06	4.61357	6	71.558	0	7.0621	0	0	0	4	4	4	LmxM.04.0310.1p1	>LmxM.04.0310.1p1 | transcript=LmxM.04.0310.1 | gene=LmxM.04.0310 | organism=Leishmania_mexicana_MHOM/GT/2001/U1103 | gene_product=betafructofuranosidase, putative | transcript_product=betafructofuranosidase, putative | location=LmxM.04:9067092580(+) |
glycosyltransferase (GlcNAc), putative	LmxM.02.0240	0	0	0	807000000	203000000	571000000	20	20	20	29.588	27.5969	29.0889	0.000126571	8.75794	7	98.14	0	13.114	0	0	0	4	1	2	LmxM.02.0240.1p1	>LmxM.02.0240.1p1 | transcript=LmxM.02.0240.1 | gene=LmxM.02.0240 | organism=Leishmania_mexicana_MHOM/GT/2001/U1103 | gene_product=glycosyltransferase (GlcNAc), putative | transcript_product=glycosyltransferase (GlcNAc), putative | location=LmxM.02:91061
nucleoside diphosphate kinase, putative	LmxM.34.3870	37300000	52400000	80100000	179000000	180000000	183000000	25.1527	25.6431	26.2553	27.4154	27.4234	27.4473	0.00543898	1.74501	11	37.054	0	31.969	1	2	2	8	8	6	LmxM.34.3870.1p1	>LmxM.34.3870.1p1 | transcript=LmxM.34.3870.1 | gene=LmxM.34.3870 | organism=Leishmania_mexicana_MHOM/GT/2001/U1103 | gene_product=nucleoside diphosphate kinase, putative | transcript_product=nucleoside diphosphate kinase, putative | location=LmxM.34:1435
vacuolartype Ca2+ATPase, putative	LmxM.07.0630	0	0	0	16700000	12900000	8990000	20	20	20	23.9933	23.6209	23.0999	0.000160552	3.57137	2	122.33	0	5.8205	0	0	0	1	1	1	LmxM.07.0630.1p1	>LmxM.07.0630.1p1 | transcript=LmxM.07.0630.1 | gene=LmxM.07.0630 | organism=Leishmania_mexicana_MHOM/GT/2001/U1103 | gene_product=vacuolartype Ca2+ATPase, putative | transcript_product=vacuolartype Ca2+ATPase, putative | location=LmxM.07:27906628238
acetyltransferaselike protein	LmxM.23.1350	0	0	0	33800000	22900000	18700000	20	20	20	25.0105	24.4488	24.1565	5.46327e-05	4.53863	8	79.13	0	12.566	0	2	0	5	2	2	LmxM.23.1350.1p1	>LmxM.23.1350.1p1 | transcript=LmxM.23.1350.1 | gene=LmxM.23.1350 | organism=Leishmania_mexicana_MHOM/GT/2001/U1103 | gene_product=acetyltransferaselike protein | transcript_product=acetyltransferaselike protein | location=LmxM.23:630432632540(+) | pro
EnoylCoA hydrat	LmxM.36.3280	0	0	0	53500000	53600000	50900000	20	20	20	25.673	25.6757	25.6012	2.09331e+09	5.64998	12	131.48	0	11.278	0	0	0	5	4	6	LmxM.36.3280.1p1	>LmxM.36.3280.1p1 | transcript=LmxM.36.3280.1 | gene=LmxM.36.3280 | organism=Leishmania_mexicana_MHOM/GT/2001/U1103 | gene_product=EnoylCoA hydratase/isomerase family/2enoylCoA Hydratase Cterminal region, putative | transcript_product=EnoylCoA hydrat
5methyltetrahydropter	LmxM.30.0010	573000000	634000000	570000000	4659999744	4760000000	4620000256	29.094	29.2399	29.0864	32.1177	32.1483	32.1052	5.34521e+07	2.98366	41	86.106	0	323.31	15	13	14	33	35	33	LmxM.30.0010.1p1	>LmxM.30.0010.1p1 | transcript=LmxM.30.0010.1 | gene=LmxM.30.0010 | organism=Leishmania_mexicana_MHOM/GT/2001/U1103 | gene_product=5methyltetrahydropteroyltriglutamatehomocyst ei nemethyltransferase, putative | transcript_product=5methyltetrahydropter
thioredoxin, putative	LmxM.06.1190	0	0	0	25400000	19200000	22200000	20	20	20	24.5983	24.1946	24.4041	2.94501e+06	4.399	2	16.747	0	6.6754	0	0	0	2	2	1	LmxM.06.1190.1p1	>LmxM.06.1190.1p1 | transcript=LmxM.06.1190.1 | gene=LmxM.06.1190 | organism=Leishmania_mexicana_MHOM/GT/2001/U1103 | gene_product=thioredoxin, putative | transcript_product=thioredoxin, putative | location=LmxM.06:448104448547(+) | protein_length=147 |
RINGH2 zinc finger, putative	LmxM.23.1730	0	0	0	28300000	38100000	39800000	20	20	20	24.7543	25.1833	25.2463	5.18636e+06	5.06128	5	42.887	0	7.1323	0	0	0	2	3	3	LmxM.23.1730.1p1	>LmxM.23.1730.1p1 | transcript=LmxM.23.1730.1 | gene=LmxM.23.1730 | organism=Leishmania_mexicana_MHOM/GT/2001/U1103 | gene_product=RINGH2 zinc finger, putative | transcript_product=RINGH2 zinc finger, putative | location=LmxM.23:682003683208(+) | prote
thioredoxin, putative	LmxM.26.0670	0	0	0	17000000	22800000	15700000	20	20	20	24.019	24.4425	23.9043	1.4764e-05	4.12194	3	19.315	0	13.451	1	1	1	2	2	2	LmxM.26.0670.1p1	>LmxM.26.0670.1p1 | transcript=LmxM.26.0670.1 | gene=LmxM.26.0670 | organism=Leishmania_mexicana_MHOM/GT/2001/U1103 | gene_product=thioredoxin, putative | transcript_product=thioredoxin, putative | location=LmxM.26:175206175709() | protein_length=167 |
glutaredoxin, putative	LmxM.20.1010	0	0	0	33000000	30800000	31200000	20	20	20	24.976	24.8764	24.895	8.95066e+09	4.91581	4	12.389	0	10.909	2	1	2	2	2	2	LmxM.20.1010.1p1	>LmxM.20.1010.1p1 | transcript=LmxM.20.1010.1 | gene=LmxM.20.1010 | organism=Leishmania_mexicana_MHOM/GT/2001/U1103 | gene_product=glutaredoxin, putative | transcript_product=glutaredoxin, putative | location=LmxM.20:30298943030217(+) | protein_length=10
folatebinding protein YgfZ, putative	LmxM.24.1740	0	0	0	10400000	9050000	13400000	20	20	20	23.3101	23.1095	23.6757	3.47599e-05	3.3651	5	42.489	0.00027115	4.6664	1	0	1	1	1	2	LmxM.24.1740.1p1	>LmxM.24.1740.1p1 | transcript=LmxM.24.1740.1 | gene=LmxM.24.1740 | organism=Leishmania_mexicana_MHOM/GT/2001/U1103 | gene_product=folatebinding protein YgfZ, putative | transcript_product=folatebinding protein YgfZ, putative | location=LmxM.24:6549736
peroxisomal membrane protein 4, putative	LmxM.26.2400	0	0	0	22600000	29900000	24800000	20	20	20	24.4298	24.8336	24.5638	2.63213e-06	4.6091	3	24.944	0	8.4731	0	0	0	2	1	2	LmxM.26.2400.1p1	>LmxM.26.2400.1p1 | transcript=LmxM.26.2400.1 | gene=LmxM.26.2400 | organism=Leishmania_mexicana_MHOM/GT/2001/U1103 | gene_product=peroxisomal membrane protein 4, putative | transcript_product=peroxisomal membrane protein 4, putative | location=LmxM.26:92
mutt/nudix family proteinlike protein	LmxM.30.2950	0	0	0	16400000	12500000	18300000	20	20	20	23.9672	23.5754	24.1253	1.8498e-05	3.88932	2	36.413	0.00026575	4.2125	0	0	0	1	1	1	LmxM.30.2950.1p1	>LmxM.30.2950.1p1 | transcript=LmxM.30.2950.1 | gene=LmxM.30.2950 | organism=Leishmania_mexicana_MHOM/GT/2001/U1103 | gene_product=mutt/nudix family proteinlike protein | transcript_product=mutt/nudix family proteinlike protein | location=LmxM.30:134469
Present in the outer mitochondrial membrane prot	LmxM.34.4270	102000000	81800000	140000000	463000000	409000000	427000000	26.604	26.2856	27.0609	28.7864	28.6075	28.6697	0.0009116	2.03773	8	19.284	0	211.9	4	3	4	5	6	5	LmxM.34.4270.1p1	>LmxM.34.4270.1p1 | transcript=LmxM.34.4270.1 | gene=LmxM.34.4270 | organism=Leishmania_mexicana_MHOM/GT/2001/U1103 | gene_product=Present in the outer mitochondrial membrane proteome 6 | transcript_product=Present in the outer mitochondrial membrane prot
Emopamil binding protein, putative	LmxM.27.1090	28800000	0	0	110000000	114000000	115000000	24.7796	20	20	26.7129	26.7645	26.7771	0.0317499	5.15829	5	22.183	0	15.536	1	0	0	5	4	5	LmxM.27.1090.1p1	>LmxM.27.1090.1p1 | transcript=LmxM.27.1090.1 | gene=LmxM.27.1090 | organism=Leishmania_mexicana_MHOM/GT/2001/U1103 | gene_product=Emopamil binding protein, putative | transcript_product=Emopamil binding protein, putative | location=LmxM.27:448225448818(
Complex1_LYRlike, putative	LmxM.13.0820	0	0	0	32100000	34800000	29600000	20	20	20	24.9361	25.0526	24.8191	2.08378e+07	4.93592	4	27.202	0	9.4569	0	0	0	3	2	2	LmxM.13.0820.1p1	>LmxM.13.0820.1p1 | transcript=LmxM.13.0820.1 | gene=LmxM.13.0820 | organism=Leishmania_mexicana_MHOM/GT/2001/U1103 | gene_product=Complex1_LYRlike, putative | transcript_product=Complex1_LYRlike, putative | location=LmxM.13:253767254513() | protein_l
Present in the outer mitochondrial membrane prot	LmxM.34.5280	311000000	303000000	301000000	1030000000	1030000000	1040000000	28.2123	28.1747	28.1652	29.94	29.94	29.9539	3.26511e+08	1.76055	18	28.947	0	323.31	6	7	7	13	14	13	LmxM.34.5280.1p1	>LmxM.34.5280.1p1 | transcript=LmxM.34.5280.1 | gene=LmxM.34.5280 | organism=Leishmania_mexicana_MHOM/GT/2001/U1103 | gene_product=Present in the outer mitochondrial membrane proteome 5 | transcript_product=Present in the outer mitochondrial membrane prot
Flagellar/PFR Proteins															209.994
paraflagellar rod component, putative	LmxM.36.4230	130000000	116000000	94200000	1550000000	1650000000	1520000000	26.9539	26.7895	26.4892	30.5296	30.6198	30.5014	1.10909e-05	3.80605	47	117.74	0	323.31	7	7	5	32	37	31	LmxM.36.4230.1p1	>LmxM.36.4230.1p1 | transcript=LmxM.36.4230.1 | gene=LmxM.36.4230 | organism=Leishmania_mexicana_MHOM/GT/2001/U1103 | gene_product=paraflagellar rod component, putative | transcript_product=paraflagellar rod component, putative | location=LmxM.20:1587954
Paraflagellar Rod Proteome Component 9, putative | loc	LmxM.31.1680	0	19700000	0	248000000	223000000	210000000	20	24.2317	20	27.8858	27.7325	27.6458	0.0108889	6.34412	5	15.759	0	78.47	0	1	0	4	5	4	LmxM.31.1680.1p1	>LmxM.31.1680.1p1 | transcript=LmxM.31.1680.1 | gene=LmxM.31.1680 | organism=Leishmania_mexicana_MHOM/GT/2001/U1103 | gene_product=Paraflagellar Rod Proteome Component 9, putative | transcript_product=Paraflagellar Rod Proteome Component 9, putative | loc
Paraflagellar rod protein 2	LmxM.16.1430	5870000128	6579999744	6680000000	22400000000	23100000256	24399998976	32.4507	32.6154	32.6372	34.3828	34.4272	34.5062	1.10309e-05	1.87092	65	68.684	0	323.31	34	41	36	51	52	49	LmxM.16.1430.1p1	>LmxM.16.1430.1p1 | transcript=LmxM.16.1430.1 | gene=LmxM.16.1430 | organism=Leishmania_mexicana_MHOM/GT/2001/U1103 | gene_product=Paraflagellar rod protein 2 | transcript_product=Paraflagellar rod protein 2 | location=LmxM.16:573963575762() | protein_l
Flagellar C1a complex subunit C1a32, putative | locatio	LmxM.36.1040	0	0	0	9160000	9780000	12300000	20	20	20	23.1269	23.2214	23.5522	1.38307e-05	3.30016	2	32.514	0.00026261	3.9652	0	0	0	1	1	2	LmxM.36.1040.1p1	>LmxM.36.1040.1p1 | transcript=LmxM.36.1040.1 | gene=LmxM.36.1040 | organism=Leishmania_mexicana_MHOM/GT/2001/U1103 | gene_product=Flagellar C1a complex subunit C1a32, putative | transcript_product=Flagellar C1a complex subunit C1a32, putative | locatio
paraflagellar rod protein 1D, putative	LmxM.08_29.1760	4140000000	4499999744	4680000000	15200000000	15100000256	15600000000	31.947	32.0673	32.1239	33.8234	33.8138	33.8608	5.00986e+06	1.78663	67	69.033	0	323.31	31	31	29	51	51	49	LmxM.08_29.1760.1p1;LmxM.08_29.1750.1p1	>LmxM.08_29.1760.1p1 | transcript=LmxM.08_29.1760.1 | gene=LmxM.08_29.1760 | organism=Leishmania_mexicana_MHOM/GT/2001/U1103 | gene_product=paraflagellar rod protein 1D, putative | transcript_product=paraflagellar rod protein 1D, putative | location=LmxM.
Flagellar Member 5	LmxM.34.2400	8290000	10700000	13400000	206000000	182000000	233000000	22.9829	23.3511	23.6757	27.6181	27.4394	27.7958	4.49611e-05	4.28114	29	193.43	0	82.116	2	1	2	15	16	14	LmxM.34.2400.1p1	>LmxM.34.2400.1p1 | transcript=LmxM.34.2400.1 | gene=LmxM.34.2400 | organism=Leishmania_mexicana_MHOM/GT/2001/U1103 | gene_product=Flagellar Member 5 | transcript_product=Flagellar Member 5 | location=LmxM.34:900728906097(+) | protein_length=1789 | seque
Flagellar Member 7	LmxM.31.3150	0	0	0	176000000	195000000	215000000	20	20	20	27.391	27.5389	27.6798	8.97574e+08	7.53655	20	263.34	0	53.554	0	1	0	9	9	7	LmxM.31.3150.1p1	>LmxM.31.3150.1p1 | transcript=LmxM.31.3150.1 | gene=LmxM.31.3150 | organism=Leishmania_mexicana_MHOM/GT/2001/U1103 | gene_product=Flagellar Member 7 | transcript_product=Flagellar Member 7 | location=LmxM.31:12283781235511(+) | protein_length=2377 | seq
paraflagellar rod protein, putative	LmxM.07.0310	16200000	0	0	352000000	366000000	368000000	23.9495	20	20	28.391	28.4473	28.4551	0.00567864	7.11464	23	89.435	0	127.29	1	1	0	15	14	15	LmxM.07.0310.1p1	>LmxM.07.0310.1p1 | transcript=LmxM.07.0310.1 | gene=LmxM.07.0310 | organism=Leishmania_mexicana_MHOM/GT/2001/U1103 | gene_product=paraflagellar rod protein, putative | transcript_product=paraflagellar rod protein, putative | location=LmxM.07:13298213540
paraflagellar rod component, putative	LmxM.36.4780	95500000	202000000	191000000	768000000	753000000	730000000	26.509	27.5898	27.509	29.5165	29.4881	29.4433	0.00281295	2.28005	16	33.638	0	213.93	2	6	5	11	11	11	LmxM.36.4780.1p1	>LmxM.36.4780.1p1 | transcript=LmxM.36.4780.1 | gene=LmxM.36.4780 | organism=Leishmania_mexicana_MHOM/GT/2001/U1103 | gene_product=paraflagellar rod component, putative | transcript_product=paraflagellar rod component, putative | location=LmxM.20:1827782
paraflagellar rod component, putative	LmxM.09.1320	25800000	69600000	31300000	676000000	662000000	672000000	24.6209	26.0526	24.8997	29.3324	29.3023	29.3239	0.000708263	4.12849	22	68.043	0	250.71	1	3	2	12	12	13	LmxM.09.1320.1p1	>LmxM.09.1320.1p1 | transcript=LmxM.09.1320.1 | gene=LmxM.09.1320 | organism=Leishmania_mexicana_MHOM/GT/2001/U1103 | gene_product=paraflagellar rod component, putative | transcript_product=paraflagellar rod component, putative | location=LmxM.09:4857124
															42.4487
Cytoskeleton
Gammatubulin complex component 4	LmxM.29.0940	0	0	0	105000000	114000000	111000000	20	20	20	26.6458	26.7645	26.726	4.4085e+09	6.71209	2	84.638	0.0073648	1.8585	1	1	1	1	1	1	LmxM.29.0940.1p1	>LmxM.29.0940.1p1 | transcript=LmxM.29.0940.1 | gene=LmxM.29.0940 | organism=Leishmania_mexicana_MHOM/GT/2001/U1103 | gene_product=Gammatubulin complex component 4 | transcript_product=Gammatubulin complex component 4 | location=LmxM.29:304457306811(+)
Gammatubulin complex component 3like protein | locatio	LmxM.36.2240	0	0	0	175000000	49700000	158000000	20	20	20	27.3828	25.5667	27.2353	0.000320502	6.72829	3	281.54	0.0028895	2.4505	1	1	0	2	1	1	LmxM.36.2240.1p1	>LmxM.36.2240.1p1 | transcript=LmxM.36.2240.1 | gene=LmxM.36.2240 | organism=Leishmania_mexicana_MHOM/GT/2001/U1103 | gene_product=Gammatubulin complex component 3like protein | transcript_product=Gammatubulin complex component 3like protein | locatio
tubulin binding cofactor c, putative	LmxM.36.3160	0	0	0	31200000	23000000	27800000	20	20	20	24.895	24.4551	24.7286	3.32877e+06	4.69292	3	35.677	0	19.614	0	0	0	1	1	1	LmxM.36.3160.1p1	>LmxM.36.3160.1p1 | transcript=LmxM.36.3160.1 | gene=LmxM.36.3160 | organism=Leishmania_mexicana_MHOM/GT/2001/U1103 | gene_product=tubulin binding cofactor c, putative | transcript_product=tubulin binding cofactor c, putative | location=LmxM.20:124134612
Microtubulebinding stalk of dynein motor, putative	LmxM.30.1260	0	0	0	7150000	7580000	7170000	20	20	20	22.7695	22.8538	22.7735	5.53696e+08	2.79894	3	69.91	0	6.0858	1	1	1	2	2	2	LmxM.30.1260.1p1	>LmxM.30.1260.1p1 | transcript=LmxM.30.1260.1 | gene=LmxM.30.1260 | organism=Leishmania_mexicana_MHOM/GT/2001/U1103 | gene_product=Microtubulebinding stalk of dynein motor, putative | transcript_product=Microtubulebinding stalk of dynein motor, putative
dynein light chain type 1, putative	LmxM.34.3130	0	0	0	26000000	30400000	25400000	20	20	20	24.632	24.8576	24.5983	5.40169e+07	4.69597	4	19.646	0	5.2303	0	1	0	1	1	1	LmxM.34.3130.1p1	>LmxM.34.3130.1p1 | transcript=LmxM.34.3130.1 | gene=LmxM.34.3130 | organism=Leishmania_mexicana_MHOM/GT/2001/U1103 | gene_product=dynein light chain type 1, putative | transcript_product=dynein light chain type 1, putative | location=LmxM.34:11995901200
Dynein heavy chai	LmxM.34.5340	210000000	210000000	278000000	3160000000	2960000000	2920000000	27.6458	27.6458	28.0505	31.5573	31.4629	31.4433	1.1887e-05	3.70714	21	38.891	0	323.31	6	6	7	16	15	15	LmxM.34.5340.1p1	>LmxM.34.5340.1p1 | transcript=LmxM.34.5340.1 | gene=LmxM.34.5340 | organism=Leishmania_mexicana_MHOM/GT/2001/U1103 | gene_product=Dynein heavy chain and region D6 of dynein motor/Ankyrin repeats (3 copies), putative | transcript_product=Dynein heavy chai
dynein heavy chain, putative	LmxM.25.0980	459000000	453000000	672000000	1970000000	1980000000	1940000000	28.7739	28.7549	29.3239	30.8755	30.8829	30.8534	0.000505356	1.91969	135	536.54	0	323.31	23	23	28	86	82	88	LmxM.25.0980.1p1	>LmxM.25.0980.1p1 | transcript=LmxM.25.0980.1 | gene=LmxM.25.0980 | organism=Leishmania_mexicana_MHOM/GT/2001/U1103 | gene_product=dynein heavy chain, putative | transcript_product=dynein heavy chain, putative | location=LmxM.25:356453370561(+) | protein
nexindynein regulatory complex 2	LmxM.28.0050	0	0	0	29500000	22800000	29100000	20	20	20	24.8142	24.4425	24.7945	2.63835e+06	4.68375	4	58.602	0	9.8256	0	0	0	3	1	2	LmxM.28.0050.1p1	>LmxM.28.0050.1p1 | transcript=LmxM.28.0050.1 | gene=LmxM.28.0050 | organism=Leishmania_mexicana_MHOM/GT/2001/U1103 | gene_product=nexindynein regulatory complex 2 | transcript_product=nexindynein regulatory complex 2 | location=LmxM.28:1179213330(+) |
dynein light chain, putative	LmxM.05.0070	0	0	0	43800000	26500000	36700000	20	20	20	25.3844	24.6595	25.1293	1.84121e-05	5.05773	3	10.617	0	43.717	0	0	0	3	1	3	LmxM.05.0070.1p1	>LmxM.05.0070.1p1 | transcript=LmxM.05.0070.1 | gene=LmxM.05.0070 | organism=Leishmania_mexicana_MHOM/GT/2001/U1103 | gene_product=dynein light chain, putative | transcript_product=dynein light chain, putative | location=LmxM.05:2315523430(+) | protein_l
dynein heavy chain, putative	LmxM.33.3880	0	0	0	113000000	130000000	120000000	20	20	20	26.7517	26.9539	26.8385	3.20757e+08	6.84805	32	528.3	0	38.271	0	0	0	8	13	12	LmxM.33.3880.1p1	>LmxM.33.3880.1p1 | transcript=LmxM.33.3880.1 | gene=LmxM.33.3880 | organism=Leishmania_mexicana_MHOM/GT/2001/U1103 | gene_product=dynein heavy chain, putative | transcript_product=dynein heavy chain, putative | location=LmxM.33:14543731468307(+) | prote
axonemal dynein light chain, putative	LmxM.26.1120	0	0	0	51500000	41100000	56000000	20	20	20	25.6181	25.2926	25.7389	1.98726e+06	5.54988	7	49.813	0	7.7059	2	0	0	3	2	3	LmxM.26.1120.1p1	>LmxM.26.1120.1p1 | transcript=LmxM.26.1120.1 | gene=LmxM.26.1120 | organism=Leishmania_mexicana_MHOM/GT/2001/U1103 | gene_product=axonemal dynein light chain, putative | transcript_product=axonemal dynein light chain, putative | location=LmxM.26:3455693
dynein heavy chain, putative	LmxM.28.0610	0	0	0	89300000	100000000	220000000	20	20	20	26.4122	26.5754	27.7129	7.24327e-05	6.90017	26	477.25	0	27.586	0	0	0	11	7	12	LmxM.28.0610.1p1	>LmxM.28.0610.1p1 | transcript=LmxM.28.0610.1 | gene=LmxM.28.0610 | organism=Leishmania_mexicana_MHOM/GT/2001/U1103 | gene_product=dynein heavy chain, putative | transcript_product=dynein heavy chain, putative | location=LmxM.28:211032223727() | protein
dynein heavy chain, putative	LmxM.23.1310	0	0	0	115000000	122000000	125000000	20	20	20	26.7771	26.8623	26.8974	4.44675e+09	6.84557	36	543.73	0	49.453	0	0	1	11	13	18	LmxM.23.1310.1p1	>LmxM.23.1310.1p1 | transcript=LmxM.23.1310.1 | gene=LmxM.23.1310 | organism=Leishmania_mexicana_MHOM/GT/2001/U1103 | gene_product=dynein heavy chain, putative | transcript_product=dynein heavy chain, putative | location=LmxM.23:599991614264(+) | protein
inner dynein arm I1 intermediate chain, axonemal | loc	LmxM.27.1630	26300000	26000000	53700000	121000000	124000000	85000000	24.6486	24.632	25.6784	26.8504	26.8858	26.341	0.0117454	1.70606	13	92.651	0	47.45	1	1	2	5	5	4	LmxM.27.1630.1p1	>LmxM.27.1630.1p1 | transcript=LmxM.27.1630.1 | gene=LmxM.27.1630 | organism=Leishmania_mexicana_MHOM/GT/2001/U1103 | gene_product=inner dynein arm I1 intermediate chain, axonemal | transcript_product=inner dynein arm I1 intermediate chain, axonemal | loc
Inner arm dynein 51	LmxM.26.1020	0	0	0	118000000	93700000	103000000	20	20	20	26.8142	26.4815	26.6181	2.68113e+07	6.63794	20	458.37	0	101.88	0	0	0	5	6	5	LmxM.26.1020.1p1	>LmxM.26.1020.1p1 | transcript=LmxM.26.1020.1 | gene=LmxM.26.1020 | organism=Leishmania_mexicana_MHOM/GT/2001/U1103 | gene_product=Inner arm dynein 51 | transcript_product=Inner arm dynein 51 | location=LmxM.26:293630305767(+) | protein_length=4045 | s
dynein light chain, putative	LmxM.24.1030	32800000	42900000	52200000	269000000	263000000	236000000	24.9672	25.3545	25.6375	28.003	27.9705	27.8142	0.000210513	2.60951	13	24.01	0	159.43	3	4	4	6	9	8	LmxM.24.1030.1p1	>LmxM.24.1030.1p1 | transcript=LmxM.24.1030.1 | gene=LmxM.24.1030 | organism=Leishmania_mexicana_MHOM/GT/2001/U1103 | gene_product=dynein light chain, putative | transcript_product=dynein light chain, putative | location=LmxM.24:355966356598(+) | protein
actinlike protein, putative	LmxM.15.1330	0	0	0	101000000	102000000	106000000	20	20	20	26.5898	26.604	26.6595	6.3984e+10	6.61775	9	47.166	0	31.767	0	0	0	5	5	7	LmxM.15.1330.1p1	>LmxM.15.1330.1p1 | transcript=LmxM.15.1330.1 | gene=LmxM.15.1330 | organism=Leishmania_mexicana_MHOM/GT/2001/U1103 | gene_product=actinlike protein, putative | transcript_product=actinlike protein, putative | location=LmxM.15:496882498204() | protein
actinlike protein, putative	LmxM.36.3310	0	0	0	11700000	10700000	11200000	20	20	20	23.48	23.3511	23.417	8.44293e+08	3.41604	3	43.969	0.00026961	4.5528	0	0	0	1	1	2	LmxM.36.3310.1p1	>LmxM.36.3310.1p1 | transcript=LmxM.36.3310.1 | gene=LmxM.36.3310 | organism=Leishmania_mexicana_MHOM/GT/2001/U1103 | gene_product=actinlike protein, putative | transcript_product=actinlike protein, putative | location=LmxM.20:12961211297344() | prote
Ankyrin repeats (3 copies), putative	LmxM.09.0365	0	0	0	25100000	19400000	22400000	20	20	20	24.5812	24.2096	24.417	2.12618e+06	4.40258	4	22.649	0	6.2904	0	0	0	2	3	2	LmxM.09.0365.1p1	>LmxM.09.0365.1p1 | transcript=LmxM.09.0365.1 | gene=LmxM.09.0365 | organism=Leishmania_mexicana_MHOM/GT/2001/U1103 | gene_product=Ankyrin repeats (3 copies), putative | transcript_product=Ankyrin repeats (3 copies), putative | location=LmxM.09:131407132
Ankyrin repeats (many copies)/Ankyri	LmxM.05.0640	0	0	0	22400000	22700000	23200000	20	20	20	24.417	24.4362	24.4676	7.31695e+10	4.44027	3	201.06	0.00026976	4.5623	0	0	0	1	1	1	LmxM.05.0640.1p1	>LmxM.05.0640.1p1 | transcript=LmxM.05.0640.1 | gene=LmxM.05.0640 | organism=Leishmania_mexicana_MHOM/GT/2001/U1103 | gene_product=Ankyrin repeats (many copies)/Ankyrin repeats (3 copies), putative | transcript_product=Ankyrin repeats (many copies)/Ankyri
Tctex1 family, putative	LmxM.28.0950	0	26400000	22300000	147000000	155000000	217000000	20	24.654	24.4105	27.1312	27.2077	27.6931	0.04692	4.32249	4	14.477	0	31.559	1	1	1	3	3	4	LmxM.28.0950.1p1	>LmxM.28.0950.1p1 | transcript=LmxM.28.0950.1 | gene=LmxM.28.0950 | organism=Leishmania_mexicana_MHOM/GT/2001/U1103 | gene_product=Tctex1 family, putative | transcript_product=Tctex1 family, putative | location=LmxM.28:338652339032(+) | protein_length=
rib72 proteinlike protein	LmxM.36.6380	32900000	51600000	52200000	171000000	179000000	152000000	24.9716	25.6209	25.6375	27.3494	27.4154	27.1795	0.00116513	1.90477	16	83.879	0	49.476	1	2	2	11	10	8	LmxM.36.6380.1p1	>LmxM.36.6380.1p1 | transcript=LmxM.36.6380.1 | gene=LmxM.36.6380 | organism=Leishmania_mexicana_MHOM/GT/2001/U1103 | gene_product=rib72 proteinlike protein | transcript_product=rib72 proteinlike protein | location=LmxM.20:24418302444055() | protein_l
katanin, putative	LmxM.34.4670	0	0	0	19400000	16200000	16700000	20	20	20	24.2096	23.9495	23.9933	9.27852e+07	4.0508	5	64.692	0	8.0703	1	0	0	3	2	2	LmxM.34.4670.1p1	>LmxM.34.4670.1p1 | transcript=LmxM.34.4670.1 | gene=LmxM.34.4670 | organism=Leishmania_mexicana_MHOM/GT/2001/U1103 | gene_product=katanin, putative | transcript_product=katanin, putative | location=LmxM.34:17285381730307(+) | protein_length=589 | sequen
trypaninlike protein	LmxM.34.1810	0	0	0	16900000	13900000	12000000	20	20	20	24.0105	23.7286	23.5165	1.25671e-05	3.75188	6	53.969	0	6.8857	1	1	1	3	1	2	LmxM.34.1810.1p1	>LmxM.34.1810.1p1 | transcript=LmxM.34.1810.1 | gene=LmxM.34.1810 | organism=Leishmania_mexicana_MHOM/GT/2001/U1103 | gene_product=trypaninlike protein | transcript_product=trypaninlike protein | location=LmxM.34:660636662021(+) | protein_length=461 |
kinesin motor domain containing protein, putative | l	LmxM.31.0420	0	0	0	36800000	29500000	39100000	20	20	20	25.1332	24.8142	25.2207	2.12851e+06	5.05603	9	80.717	0	13.14	0	0	0	3	2	4	LmxM.31.0420.1p1	>LmxM.31.0420.1p1 | transcript=LmxM.31.0420.1 | gene=LmxM.31.0420 | organism=Leishmania_mexicana_MHOM/GT/2001/U1103 | gene_product=kinesin motor domain containing protein, putative | transcript_product=kinesin motor domain containing protein, putative | l
Ribosome associated															116.056
40S ribosomal protein SA, putative	LmxM.36.5120	0	0	0	942000000	1010000000	993000000	20	20	20	29.8112	29.9117	29.8872	5.31073e+10	9.87003	2	27.541	0	55.503	0	0	0	2	2	2	LmxM.36.5120.1p1	>LmxM.36.5120.1p1 | transcript=LmxM.36.5120.1 | gene=LmxM.36.5120 | organism=Leishmania_mexicana_MHOM/GT/2001/U1103 | gene_product=40S ribosomal protein SA, putative | transcript_product=40S ribosomal protein SA, putative | location=LmxM.20:1947501194824
60S ribosomal protein L24, putative	LmxM.11.0900	135000000	75700000	71400000	286000000	305000000	312000000	27.0084	26.1738	26.0894	28.0914	28.1842	28.217	0.00416469	1.74035	7	22.595	0	33.729	3	2	2	5	5	5	LmxM.11.0900.1p1	>LmxM.11.0900.1p1 | transcript=LmxM.11.0900.1 | gene=LmxM.11.0900 | organism=Leishmania_mexicana_MHOM/GT/2001/U1103 | gene_product=60S ribosomal protein L24, putative | transcript_product=60S ribosomal protein L24, putative | location=LmxM.11:35017335074
ribosome biogenesis protein TSR3, putative	LmxM.31.1970	0	12700000	0	42300000	33600000	27900000	20	23.5983	20	25.3342	25.002	24.7338	0.0343443	3.82385	5	32.122	0	17.973	0	1	0	2	3	2	LmxM.31.1970.1p1	>LmxM.31.1970.1p1 | transcript=LmxM.31.1970.1 | gene=LmxM.31.1970 | organism=Leishmania_mexicana_MHOM/GT/2001/U1103 | gene_product=ribosome biogenesis protein TSR3, putative | transcript_product=ribosome biogenesis protein TSR3, putative | location=LmxM.3
60S acidic ribosomal protein P2, putative	LmxM.03.0430	694000000	945000000	1480000000	3180000000	2860000000	3020000000	29.3704	29.8157	30.4629	31.5664	31.4134	31.4919	0.00738761	1.60753	7	9.7078	0	323.31	5	4	4	6	5	5	LmxM.03.0430.1p1	>LmxM.03.0430.1p1 | transcript=LmxM.03.0430.1 | gene=LmxM.03.0430 | organism=Leishmania_mexicana_MHOM/GT/2001/U1103 | gene_product=60S acidic ribosomal protein P2, putative | transcript_product=60S acidic ribosomal protein P2, putative | location=LmxM.03:
Ribosomal protein S8, putative	LmxM.18.0800	29500000	21600000	21000000	71400000	75100000	82800000	24.8142	24.3645	24.3239	26.0894	26.1623	26.3031	0.000571838	1.68408	5	35.03	0	18.391	1	1	1	5	5	5	LmxM.18.0800.1p1	>LmxM.18.0800.1p1 | transcript=LmxM.18.0800.1 | gene=LmxM.18.0800 | organism=Leishmania_mexicana_MHOM/GT/2001/U1103 | gene_product=Ribosomal protein S8, putative | transcript_product=Ribosomal protein S8, putative | location=LmxM.18:318410319354(+) | pro
Ribosome 60S biogenesis Nterminal, putative	LmxM.24.0600	0	0	0	40300000	54900000	30800000	20	20	20	25.2643	25.7103	24.8764	2.55779e-05	5.28367	14	192.02	0	31.961	0	0	0	4	5	2	LmxM.24.0600.1p1	>LmxM.24.0600.1p1 | transcript=LmxM.24.0600.1 | gene=LmxM.24.0600 | organism=Leishmania_mexicana_MHOM/GT/2001/U1103 | gene_product=Ribosome 60S biogenesis Nterminal, putative | transcript_product=Ribosome 60S biogenesis Nterminal, putative | location=Lm
Mitochondrial SSU ribosomal protein, putative	LmxM.24.0830	39900000	32800000	41100000	127000000	136000000	147000000	25.2499	24.9672	25.2926	26.9203	27.019	27.1312	9.88917e-05	1.8536	14	94.408	0	35.932	3	2	3	8	9	10	LmxM.24.0830.1p1	>LmxM.24.0830.1p1 | transcript=LmxM.24.0830.1 | gene=LmxM.24.0830 | organism=Leishmania_mexicana_MHOM/GT/2001/U1103 | gene_product=Mitochondrial SSU ribosomal protein, putative | transcript_product=Mitochondrial SSU ribosomal protein, putative | location=
60S ribosomal protein L22, putative	LmxM.36.4420	1050000000	658000000	597000000	3209999872	3169999872	2600000000	29.9677	29.2935	29.1532	31.5799	31.5618	31.2759	0.00176899	2.00107	7	15.074	0	323.31	6	6	6	5	5	5	LmxM.36.4420.1p1;LmxM.36.3270.1p1	>LmxM.36.4420.1p1 | transcript=LmxM.36.4420.1 | gene=LmxM.36.4420 | organism=Leishmania_mexicana_MHOM/GT/2001/U1103 | gene_product=60S ribosomal protein L22, putative | transcript_product=60S ribosomal protein L22, putative | location=LmxM.20:16955731695
Nuclear Proteins and Nucleases															27.8642
nuclear receptor binding factorlike protein	LmxM.05.0520	0	0	0	22800000	22400000	17500000	20	20	20	24.4425	24.417	24.0609	3.99472e+06	4.30679	3	35.991	0	11.212	0	0	0	1	2	1	LmxM.05.0520.1p1	>LmxM.05.0520.1p1 | transcript=LmxM.05.0520.1 | gene=LmxM.05.0520 | organism=Leishmania_mexicana_MHOM/GT/2001/U1103 | gene_product=nuclear receptor binding factorlike protein | transcript_product=nuclear receptor binding factorlike protein | location=Lm
Nucleolar protein 49, putative	LmxM.20.0320	0	0	0	31900000	40200000	49700000	20	20	20	24.9271	25.2607	25.5667	9.10952e+06	5.2515	3	67.148	0	12.185	0	0	0	1	2	2	LmxM.20.0320.1p1	>LmxM.20.0320.1p1 | transcript=LmxM.20.0320.1 | gene=LmxM.20.0320 | organism=Leishmania_mexicana_MHOM/GT/2001/U1103 | gene_product=Nucleolar protein 49, putative | transcript_product=Nucleolar protein 49, putative | location=LmxM.20:27508662752758(+) | p
NUC130/3NT domain/SDA1, putative	LmxM.17.1370	0	0	0	13400000	10000000	18900000	20	20	20	23.6757	23.2535	24.1719	0.000153474	3.70037	7	97.091	0	6.7013	1	1	0	1	2	3	LmxM.17.1370.1p1	>LmxM.17.1370.1p1 | transcript=LmxM.17.1370.1 | gene=LmxM.17.1370 | organism=Leishmania_mexicana_MHOM/GT/2001/U1103 | gene_product=NUC130/3NT domain/SDA1, putative | transcript_product=NUC130/3NT domain/SDA1, putative | location=LmxM.17:623316625916(+) |
DNA repair protein RAD51, putative	LmxM.28.0550	0	0	0	26800000	33400000	35400000	20	20	20	24.6757	24.9933	25.0772	2.28825e+06	4.91544	5	41.013	0	12.322	0	0	0	1	3	3	LmxM.28.0550.1p1	>LmxM.28.0550.1p1 | transcript=LmxM.28.0550.1 | gene=LmxM.28.0550 | organism=Leishmania_mexicana_MHOM/GT/2001/U1103 | gene_product=DNA repair protein RAD51, putative | transcript_product=DNA repair protein RAD51, putative | location=LmxM.28:184974186101(
NUC130/3NT domain/SDA1, putative	LmxM.17.1370	0	0	0	13400000	10000000	18900000	20	20	20	23.6757	23.2535	24.1719	0.000153474	3.70037	7	97.091	0	6.7013	1	1	0	1	2	3	LmxM.17.1370.1p1	>LmxM.17.1370.1p1 | transcript=LmxM.17.1370.1 | gene=LmxM.17.1370 | organism=Leishmania_mexicana_MHOM/GT/2001/U1103 | gene_product=NUC130/3NT domain/SDA1, putative | transcript_product=NUC130/3NT domain/SDA1, putative | location=LmxM.17:623316625916(+) |
Nop14like family, putative	LmxM.02.0660	86200000	283000000	147000000	756000000	545000000	765000000	26.3612	28.0762	27.1312	29.4938	29.0217	29.5109	0.0144944	2.15257	22	102.26	0	97.492	3	4	6	10	8	11	LmxM.02.0660.1p1	>LmxM.02.0660.1p1 | transcript=LmxM.02.0660.1 | gene=LmxM.02.0660 | organism=Leishmania_mexicana_MHOM/GT/2001/U1103 | gene_product=Nop14like family, putative | transcript_product=Nop14like family, putative | location=LmxM.02:272118274910(+) | protein_l
DNA polymerase sigmalike protein	LmxM.26.0490	0	0	0	27500000	29900000	25900000	20	20	20	24.7129	24.8336	24.6264	1.56794e+07	4.72434	2	52.342	0.0017241	2.7689	0	0	0	2	2	2	LmxM.26.0490.1p1	>LmxM.26.0490.1p1 | transcript=LmxM.26.0490.1 | gene=LmxM.26.0490 | organism=Leishmania_mexicana_MHOM/GT/2001/U1103 | gene_product=DNA polymerase sigmalike protein | transcript_product=DNA polymerase sigmalike protein | location=LmxM.26:126596128035()
DNA polymerase epsilon catalytic subunit, putative |	LmxM.34.4360	0	0	0	176000000	154000000	153000000	20	20	20	27.391	27.1984	27.189	4.0569e+08	7.25944	4	259.3	0.0029	2.4902	0	0	1	2	2	2	LmxM.34.4360.1p1	>LmxM.34.4360.1p1 | transcript=LmxM.34.4360.1 | gene=LmxM.34.4360 | organism=Leishmania_mexicana_MHOM/GT/2001/U1103 | gene_product=DNA polymerase epsilon catalytic subunit, putative | transcript_product=DNA polymerase epsilon catalytic subunit, putative |
mitochondrial DNA polymerase I protein D, putative |	LmxM.13.1630	0	0	0	15800000	23100000	19900000	20	20	20	23.9134	24.4614	24.2463	1.22468e-05	4.20703	8	177.32	0	13.702	1	2	2	3	3	2	LmxM.13.1630.1p1	>LmxM.13.1630.1p1 | transcript=LmxM.13.1630.1 | gene=LmxM.13.1630 | organism=Leishmania_mexicana_MHOM/GT/2001/U1103 | gene_product=mitochondrial DNA polymerase I protein D, putative | transcript_product=mitochondrial DNA polymerase I protein D, putative |
NLI i	LmxM.34.1510	0	0	0	95900000	95400000	75800000	20	20	20	26.515	26.5075	26.1757	5.59297e+07	6.3994	10	66.212	0	47.295	1	1	1	6	5	7	LmxM.34.1510.1p1	>LmxM.34.1510.1p1 | transcript=LmxM.34.1510.1 | gene=LmxM.34.1510 | organism=Leishmania_mexicana_MHOM/GT/2001/U1103 | gene_product=NLI interacting factorlike phosphatase/Zinc finger Cx8Cx5Cx3H type (and similar), putative | transcript_product=NLI i
centrin3	LmxM.36.6110	0	0	0	74700000	63000000	52500000	20	20	20	26.1546	25.9088	25.6458	2.29174e+06	5.90309	6	18.913	0	11.506	0	0	0	5	3	5	LmxM.36.6110.1p1	>LmxM.36.6110.1p1 | transcript=LmxM.36.6110.1 | gene=LmxM.36.6110 | organism=Leishmania_mexicana_MHOM/GT/2001/U1103 | gene_product=centrin3 | transcript_product=centrin3 | location=LmxM.20:23148402315337() | protein_length=165 | sequence_SO=chromosome
35 exonuclease, putative	LmxM.33.1240	0	0	0	63600000	57300000	44100000	20	20	20	25.9225	25.772	25.3943	3.45603e+06	5.69628	7	61.613	0	25.997	0	0	1	3	4	2	LmxM.33.1240.1p1	>LmxM.33.1240.1p1 | transcript=LmxM.33.1240.1 | gene=LmxM.33.1240 | organism=Leishmania_mexicana_MHOM/GT/2001/U1103 | gene_product=35 exonuclease, putative | transcript_product=35 exonuclease, putative | location=LmxM.33:532769534412() | protein_l
histone deacetylase, putative	LmxM.21.1870	0	0	0	19200000	13300000	14000000	20	20	20	24.1946	23.6649	23.7389	1.99567e-05	3.86615	5	66.732	0	9.8297	3	3	3	1	1	1	LmxM.21.1870.1p1	>LmxM.21.1870.1p1 | transcript=LmxM.21.1870.1 | gene=LmxM.21.1870 | organism=Leishmania_mexicana_MHOM/GT/2001/U1103 | gene_product=histone deacetylase, putative | transcript_product=histone deacetylase, putative | location=LmxM.21:733976735862(+) | prote
exonuclease, putative	LmxM.10.0270	0	0	0	26900000	24100000	29100000	20	20	20	24.6811	24.5225	24.7945	4.88986e+07	4.66605	6	98.467	0	17.592	0	0	1	1	1	1	LmxM.10.0270.1p1	>LmxM.10.0270.1p1 | transcript=LmxM.10.0270.1 | gene=LmxM.10.0270 | organism=Leishmania_mexicana_MHOM/GT/2001/U1103 | gene_product=exonuclease, putative | transcript_product=exonuclease, putative | location=LmxM.10:102295105075(+) | protein_length=926 |
Chaperones															66.7488
DnaJ homolog, putative	LmxM.31.1940	132000000	52400000	42800000	326000000	309000000	330000000	26.976	25.6431	25.3511	28.2803	28.203	28.2979	0.0105611	2.27036	13	35.367	0	155.26	5	2	2	10	12	10	LmxM.31.1940.1p1	>LmxM.31.1940.1p1 | transcript=LmxM.31.1940.1 | gene=LmxM.31.1940 | organism=Leishmania_mexicana_MHOM/GT/2001/U1103 | gene_product=DnaJ homolog, putative | transcript_product=DnaJ homolog, putative | location=LmxM.31:751995752966() | protein_length=323
DnaJ domain containing protein, putative	LmxM.19.0080	76900000	25100000	30000000	135000000	110000000	157000000	26.1965	24.5812	24.8385	27.0084	26.7129	27.2262	0.0272789	1.77713	13	50.854	0	43.878	3	3	2	6	4	5	LmxM.19.0080.1p1	>LmxM.19.0080.1p1 | transcript=LmxM.19.0080.1 | gene=LmxM.19.0080 | organism=Leishmania_mexicana_MHOM/GT/2001/U1103 | gene_product=DnaJ domain containing protein, putative | transcript_product=DnaJ domain containing protein, putative | location=LmxM.19:12
histone chaperone ASF1A	LmxM.20.0050	0	0	0	58500000	57300000	64100000	20	20	20	25.8019	25.772	25.9338	3.15482e+08	5.83593	2	17.613	0.0017195	2.7521	0	0	0	2	1	1	LmxM.20.0050.1p1	>LmxM.20.0050.1p1 | transcript=LmxM.20.0050.1 | gene=LmxM.20.0050 | organism=Leishmania_mexicana_MHOM/GT/2001/U1103 | gene_product=histone chaperone ASF1A | transcript_product=histone chaperone ASF1A | location=LmxM.20:26515662652042() | protein_length=
tetratricopeptide repeat (TPR) protein	LmxM.11.0490	0	0	0	30600000	32200000	28400000	20	20	20	24.867	24.9406	24.7594	8.26041e+08	4.85566	5	45.106	0	8.3594	0	0	0	2	2	3	LmxM.11.0490.1p1	>LmxM.11.0490.1p1 | transcript=LmxM.11.0490.1 | gene=LmxM.11.0490 | organism=Leishmania_mexicana_MHOM/GT/2001/U1103 | gene_product=tetratricopeptide repeat (TPR) protein | transcript_product=tetratricopeptide repeat (TPR) protein | location=LmxM.11:170029
Tetratricopeptide repeat, putative	LmxM.33.3490	0	0	0	22000000	15500000	15700000	20	20	20	24.391	23.8858	23.9043	1.63461e-05	4.06034	3	46.34	0	11.065	0	0	0	2	1	1	LmxM.33.3490.1p1	>LmxM.33.3490.1p1 | transcript=LmxM.33.3490.1 | gene=LmxM.33.3490 | organism=Leishmania_mexicana_MHOM/GT/2001/U1103 | gene_product=Tetratricopeptide repeat, putative | transcript_product=Tetratricopeptide repeat, putative | location=LmxM.33:1328587132986
TPR repeat, putative	LmxM.12.0610	0	0	0	19600000	18800000	18700000	20	20	20	24.2243	24.1642	24.1565	4.144e+09	4.1817	3	112.49	0	10.064	0	0	1	1	2	1	LmxM.12.0610.1p1	>LmxM.12.0610.1p1 | transcript=LmxM.12.0610.1 | gene=LmxM.12.0610 | organism=Leishmania_mexicana_MHOM/GT/2001/U1103 | gene_product=TPR repeat, putative | transcript_product=TPR repeat, putative | location=LmxM.12:313146316346(+) | protein_length=1066 | s
cyclophilin type peptidylprolyl cistra	LmxM.23.0125	0	0	0	9500000	11900000	15500000	20	20	20	23.1795	23.5045	23.8858	6.60824e-05	3.52324	2	20.336	0.0042593	2.1816	0	1	0	1	1	1	LmxM.23.0125.1p1	>LmxM.23.0125.1p1 | transcript=LmxM.23.0125.1 | gene=LmxM.23.0125 | organism=Leishmania_mexicana_MHOM/GT/2001/U1103 | gene_product=cyclophilin type peptidylprolyl cistrans isomerase, putative | transcript_product=cyclophilin type peptidylprolyl cistra
heat shock 70related protein 1, mit	LmxM.29.2490	212000000	308000000	150000000	972000000	991000000	1050000000	27.6595	28.1984	27.1604	29.8564	29.8843	29.9677	0.00178343	2.23007	2	72.521	0	69.106	2	2	2	2	2	2	LmxM.29.2490.1p1	>LmxM.29.2490.1p1 | transcript=LmxM.29.2490.1 | gene=LmxM.29.2490 | organism=Leishmania_mexicana_MHOM/GT/2001/U1103 | gene_product=heat shock 70related protein 1, mitochondrial precursor, putative | transcript_product=heat shock 70related protein 1, mit
heat shock 70related protein 1, mit	LmxM.29.2460	0	0	0	31500000	27800000	18000000	20	20	20	24.9088	24.7286	24.1015	4.79668e-05	4.57964	4	68.902	0	26.648	0	0	0	2	2	2	LmxM.29.2460.1p1	>LmxM.29.2460.1p1 | transcript=LmxM.29.2460.1 | gene=LmxM.29.2460 | organism=Leishmania_mexicana_MHOM/GT/2001/U1103 | gene_product=heat shock 70related protein 1, mitochondrial precursor, putative | transcript_product=heat shock 70related protein 1, mit
rotamase, putative	LmxM.16.1200	0	0	0	38200000	44500000	39300000	20	20	20	25.1871	25.4073	25.228	1.62011e+07	5.27413	6	38.219	0	10.666	0	0	0	3	4	2	LmxM.16.1200.1p1	>LmxM.16.1200.1p1 | transcript=LmxM.16.1200.1 | gene=LmxM.16.1200 | organism=Leishmania_mexicana_MHOM/GT/2001/U1103 | gene_product=rotamase, putative | transcript_product=rotamase, putative | location=LmxM.16:458972460057() | protein_length=361 | sequen
															38.5882
Surface Proteins	LmxM.10.0220	107000000	34900000	69300000	223000000	248000000	230000000	26.673	25.0567	26.0464	27.7325	27.8858	27.7771	0.0166421	1.87306	7	52.172	0	23.157	1	1	3	4	5	5	LmxM.10.0220.1p1	>LmxM.10.0220.1p1 | transcript=LmxM.10.0220.1 | gene=LmxM.10.0220 | organism=Leishmania_mexicana_MHOM/GT/2001/U1103 | gene_product=Amastin surface glycoprotein, putative | transcript_product=Amastin surface glycoprotein, putative | location=LmxM.10:87152
Amastin surface glycoprotein, putative	LmxM.10.0220	107000000	34900000	69300000	223000000	248000000	230000000	26.673	25.0567	26.0464	27.7325	27.8858	27.7771	0.0166421	1.87306	7	52.172	0	23.157	1	1	3	4	5	5	LmxM.10.0220.1p1	>LmxM.10.0220.1p1 | transcript=LmxM.10.0220.1 | gene=LmxM.10.0220 | organism=Leishmania_mexicana_MHOM/GT/2001/U1103 | gene_product=Amastin surface glycoprotein, putative | transcript_product=Amastin surface glycoprotein, putative | location=LmxM.10:87152
surface antigenlike protein	LmxM.05.1215	0	0	0	22500000	46000000	37900000	20	20	20	24.4234	25.4551	25.1757	8.31399e-05	5.01808	6	30.053	0	15.941	0	0	0	1	2	2	LmxM.05.1215.1p1	>LmxM.05.1215.1p1 | transcript=LmxM.05.1215.1 | gene=LmxM.05.1215 | organism=Leishmania_mexicana_MHOM/GT/2001/U1103 | gene_product=surface antigenlike protein | transcript_product=surface antigenlike protein | location=LmxM.05:443710444564(+) | protein
surface protein amastin, putative	LmxM.29.0860	198000000	332000000	269000000	774000000	775000000	831000000	27.5609	28.3066	28.003	29.5278	29.5296	29.6303	0.00184587	1.6057	5	21.152	0	218.62	4	3	5	3	3	3	LmxM.29.0860.1p1;LmxM.29.0850.1p1	>LmxM.29.0860.1p1 | transcript=LmxM.29.0860.1 | gene=LmxM.29.0860 | organism=Leishmania_mexicana_MHOM/GT/2001/U1103 | gene_product=surface protein amastin, putative | transcript_product=surface protein amastin, putative | location=LmxM.29:269967270563(+)
promastigote surface antigen protein PSA	LmxM.12.0910	0	0	0	115000000	102000000	101000000	20	20	20	26.7771	26.604	26.5898	4.00981e+08	6.65694	8	73.402	0	63.216	0	0	0	2	2	3	LmxM.12.0910.1p1;LmxM.12.0860.1p1	>LmxM.12.0910.1p1 | transcript=LmxM.12.0910.1 | gene=LmxM.12.0910 | organism=Leishmania_mexicana_MHOM/GT/2001/U1103 | gene_product=promastigote surface antigen protein PSA | transcript_product=promastigote surface antigen protein PSA | location=LmxM.12:37
															17.0268
Protein Degradation
ubiquitinconjugating enzyme E2, putative	LmxM.31.0700	0	0	0	33800000	27500000	27300000	20	20	20	25.0105	24.7129	24.7024	1.16423e-06	4.80862	6	26.3	0	10.423	2	1	1	1	1	2	LmxM.31.0700.1p1	>LmxM.31.0700.1p1 | transcript=LmxM.31.0700.1 | gene=LmxM.31.0700 | organism=Leishmania_mexicana_MHOM/GT/2001/U1103 | gene_product=ubiquitinconjugating enzyme E2, putative | transcript_product=ubiquitinconjugating enzyme E2, putative | location=LmxM.31:
Cullin binding, putative	LmxM.36.5710	0	0	0	22000000	17000000	19000000	20	20	20	24.391	24.019	24.1795	2.59294e+06	4.19651	2	30.008	0.00026525	4.165	0	0	0	1	2	2	LmxM.36.5710.1p1	>LmxM.36.5710.1p1 | transcript=LmxM.36.5710.1 | gene=LmxM.36.5710 | organism=Leishmania_mexicana_MHOM/GT/2001/U1103 | gene_product=Cullin binding, putative | transcript_product=Cullin binding, putative | location=LmxM.20:21592262160023() | protein_lengt
UBA/TSN domain containing protein, putative	LmxM.27.0720	0	0	0	47700000	64700000	72100000	20	20	20	25.5075	25.9473	26.1035	5.15051e-06	5.85275	3	44.164	0	8.102	0	0	0	2	3	2	LmxM.27.0720.1p1	>LmxM.27.0720.1p1 | transcript=LmxM.27.0720.1 | gene=LmxM.27.0720 | organism=Leishmania_mexicana_MHOM/GT/2001/U1103 | gene_product=UBA/TSN domain containing protein, putative | transcript_product=UBA/TSN domain containing protein, putative | location=Lm
parkin coregulated protein, putative	LmxM.25.2200	15200000	18200000	19600000	321000000	317000000	285000000	23.8576	24.1174	24.2243	28.258	28.2399	28.0864	4.51329e+06	4.12831	16	34.272	0	101.09	1	1	2	14	10	12	LmxM.25.2200.1p1	>LmxM.25.2200.1p1 | transcript=LmxM.25.2200.1 | gene=LmxM.25.2200 | organism=Leishmania_mexicana_MHOM/GT/2001/U1103 | gene_product=parkin coregulated protein, putative | transcript_product=parkin coregulated protein, putative | location=LmxM.25:8106078
HAD hydrolase, TIGR01456 family/HAD	LmxM.34.4320	0	0	0	11900000	14900000	12200000	20	20	20	23.5045	23.8288	23.5404	3.84015e+06	3.62455	4	60.588	0	5.0792	1	2	1	2	1	2	LmxM.34.4320.1p1	>LmxM.34.4320.1p1 | transcript=LmxM.34.4320.1 | gene=LmxM.34.4320 | organism=Leishmania_mexicana_MHOM/GT/2001/U1103 | gene_product=HAD hydrolase, TIGR01456 family/HAD hydrolase, family IIA, putative | transcript_product=HAD hydrolase, TIGR01456 family/HAD
HECTdomain (ubiquitintransferase), putative	LmxM.34.5390	0	8210000	3720000	138000000	161000000	64600000	20	22.969	21.8269	27.0401	27.2625	25.945	0.00573293	5.1506	79	732.59	0	323.31	1	1	2	10	12	10	LmxM.34.5390.1p1	>LmxM.34.5390.1p1 | transcript=LmxM.34.5390.1 | gene=LmxM.34.5390 | organism=Leishmania_mexicana_MHOM/GT/2001/U1103 | gene_product=HECTdomain (ubiquitintransferase), putative | transcript_product=HECTdomain (ubiquitintransferase), putative | location=
pyroglutamylpeptidase I, putative	LmxM.33.2000	0	0	0	42900000	38600000	43700000	20	20	20	25.3545	25.2021	25.3811	7.28071e+08	5.31257	5	30.724	0	13.387	0	0	0	3	2	3	LmxM.33.2000.1p1	>LmxM.33.2000.1p1 | transcript=LmxM.33.2000.1 | gene=LmxM.33.2000 | organism=Leishmania_mexicana_MHOM/GT/2001/U1103 | gene_product=pyroglutamylpeptidase I, putative | transcript_product=pyroglutamylpeptidase I, putative | location=LmxM.33:693151693984(
cysteine peptidase, Clan CA, family C2, putative | loc	LmxM.20.1190	0	0	0	33800000	25100000	21200000	20	20	20	25.0105	24.5812	24.3376	1.91033e-05	4.64309	12	78.263	0	31.246	0	0	0	3	1	1	LmxM.20.1190.1p1	>LmxM.20.1190.1p1 | transcript=LmxM.20.1190.1 | gene=LmxM.20.1190 | organism=Leishmania_mexicana_MHOM/GT/2001/U1103 | gene_product=cysteine peptidase, Clan CA, family C2, putative | transcript_product=cysteine peptidase, Clan CA, family C2, putative | loc
ubiquitinprotein ligaselike, putative	LmxM.07.0280	6030000	0	0	42500000	44500000	57100000	22.5237	20	20	25.341	25.4073	25.767	0.00541059	4.66384	20	666.18	0	19.591	1	0	0	5	7	9	LmxM.07.0280.1p1	>LmxM.07.0280.1p1 | transcript=LmxM.07.0280.1 | gene=LmxM.07.0280 | organism=Leishmania_mexicana_MHOM/GT/2001/U1103 | gene_product=ubiquitinprotein ligaselike, putative | transcript_product=ubiquitinprotein ligaselike, putative | location=LmxM.07:1049
cysteine peptidase, Clan CA, family C2, putative | loc	LmxM.21.0120	0	0	0	14100000	16600000	18100000	20	20	20	23.7492	23.9847	24.1095	3.06082e+06	3.94779	6	180.39	0	11.805	0	0	0	1	3	1	LmxM.21.0120.1p1	>LmxM.21.0120.1p1 | transcript=LmxM.21.0120.1 | gene=LmxM.21.0120 | organism=Leishmania_mexicana_MHOM/GT/2001/U1103 | gene_product=cysteine peptidase, Clan CA, family C2, putative | transcript_product=cysteine peptidase, Clan CA, family C2, putative | loc
ubiquitin carboxylterminal hydrolase, putative | locat	LmxM.27.1270	0	0	0	16400000	14800000	20300000	20	20	20	23.9672	23.8191	24.275	7.40818e+06	4.02042	4	65.043	0.00051989	3.7959	0	0	0	2	1	1	LmxM.27.1270.1p1	>LmxM.27.1270.1p1 | transcript=LmxM.27.1270.1 | gene=LmxM.27.1270 | organism=Leishmania_mexicana_MHOM/GT/2001/U1103 | gene_product=ubiquitin carboxylterminal hydrolase, putative | transcript_product=ubiquitin carboxylterminal hydrolase, putative | locat
metallopeptidase, Clan MH, Family M18	LmxM.08_29.1570	0	0	21500000	229000000	228000000	256000000	20	20	24.3578	27.7708	27.7645	27.9316	0.0118576	6.36965	11	43.949	0	77.496	0	0	1	10	9	9	LmxM.08_29.1570.1p1	>LmxM.08_29.1570.1p1 | transcript=LmxM.08_29.1570.1 | gene=LmxM.08_29.1570 | organism=Leishmania_mexicana_MHOM/GT/2001/U1103 | gene_product=metallopeptidase, Clan MH, Family M18 | transcript_product=metallopeptidase, Clan MH, Family M18 | location=LmxM.
alpha/betahydrolaselike protein	LmxM.01.0450	0	0	0	49200000	78400000	68800000	20	20	20	25.5522	26.2243	26.0359	7.69549e+06	5.93747	4	22.872	0	42.843	0	1	0	1	1	1	LmxM.01.0450.1p1	>LmxM.01.0450.1p1 | transcript=LmxM.01.0450.1 | gene=LmxM.01.0450 | organism=Leishmania_mexicana_MHOM/GT/2001/U1103 | gene_product=alpha/betahydrolaselike protein | transcript_product=alpha/betahydrolaselike protein | location=LmxM.01:108977109618(+)
RNA Binding and Metabolism															62.6562
mRNA export factor MEX67	LmxM.27.1690	0	0	0	16300000	15600000	16100000	20	20	20	23.9584	23.895	23.9406	3.17403e+09	3.93132	4	67.177	0	10.394	1	0	1	2	1	3	LmxM.27.1690.1p1	>LmxM.27.1690.1p1 | transcript=LmxM.27.1690.1 | gene=LmxM.27.1690 | organism=Leishmania_mexicana_MHOM/GT/2001/U1103 | gene_product=mRNA export factor MEX67 | transcript_product=mRNA export factor MEX67 | location=LmxM.27:677381679231(+) | protein_length=
RNA recognition motif. (a.k.a. RRM, R	LmxM.10.0700	0	0	0	19500000	24800000	16800000	20	20	20	24.217	24.5638	24.002	1.29384e-05	4.26092	4	87.403	0.00026434	4.074	0	1	1	1	1	1	LmxM.10.0700.1p1	>LmxM.10.0700.1p1 | transcript=LmxM.10.0700.1 | gene=LmxM.10.0700 | organism=Leishmania_mexicana_MHOM/GT/2001/U1103 | gene_product=RNA recognition motif. (a.k.a. RRM, RBD, or RNP domain), putative | transcript_product=RNA recognition motif. (a.k.a. RRM, R
mitochondrial RNA binding complex 1 subunit, puta	LmxM.21.1620	17800000	0	0	44100000	56300000	47400000	24.0854	20	20	25.3943	25.7466	25.4984	0.0375161	4.18464	5	39.519	0	9.5398	1	0	1	4	4	3	LmxM.21.1620.1p1	>LmxM.21.1620.1p1 | transcript=LmxM.21.1620.1 | gene=LmxM.21.1620 | organism=Leishmania_mexicana_MHOM/GT/2001/U1103 | gene_product=mitochondrial RNA binding complex 1 subunit, putative | transcript_product=mitochondrial RNA binding complex 1 subunit, puta
Transcription elongation factor 1 domainco	LmxM.20.0890	0	0	0	46600000	52600000	52500000	20	20	20	25.4738	25.6486	25.6458	6.85257e+08	5.5894	2	31.45	0.00026171	3.9119	0	0	0	1	1	1	LmxM.20.0890.1p1	>LmxM.20.0890.1p1 | transcript=LmxM.20.0890.1 | gene=LmxM.20.0890 | organism=Leishmania_mexicana_MHOM/GT/2001/U1103 | gene_product=Transcription elongation factor 1 domaincontaining protein | transcript_product=Transcription elongation factor 1 domainco
NOL1/NOP2/sun family, putative	LmxM.31.2430	0	0	0	28200000	20400000	17100000	20	20	20	24.7492	24.2821	24.0275	3.28137e-05	4.35292	7	44.754	0	9.4071	0	0	0	2	3	2	LmxM.31.2430.1p1	>LmxM.31.2430.1p1 | transcript=LmxM.31.2430.1 | gene=LmxM.31.2430 | organism=Leishmania_mexicana_MHOM/GT/2001/U1103 | gene_product=NOL1/NOP2/sun family, putative | transcript_product=NOL1/NOP2/sun family, putative | location=LmxM.31:950019951260() | pro
PRP38 family, putative	LmxM.25.1300	0	0	0	19100000	23300000	13600000	20	20	20	24.1871	24.4738	23.6971	5.40031e-05	4.11933	2	71.067	0.0021946	2.6146	0	0	0	1	1	1	LmxM.25.1300.1p1	>LmxM.25.1300.1p1 | transcript=LmxM.25.1300.1 | gene=LmxM.25.1300 | organism=Leishmania_mexicana_MHOM/GT/2001/U1103 | gene_product=PRP38 family, putative | transcript_product=PRP38 family, putative | location=LmxM.25:506760508745() | protein_length=661
pumilio protein, putative	LmxM.18.1420	61700000	73800000	204000000	398000000	427000000	409000000	25.8788	26.1371	27.604	28.5682	28.6697	28.6075	0.0181942	2.07517	17	95.208	0	166.93	2	2	5	10	13	9	LmxM.18.1420.1p1	>LmxM.18.1420.1p1 | transcript=LmxM.18.1420.1 | gene=LmxM.18.1420 | organism=Leishmania_mexicana_MHOM/GT/2001/U1103 | gene_product=pumilio protein, putative | transcript_product=pumilio protein, putative | location=LmxM.18:582918585551(+) | protein_lengt
DNAdirected rna polymerase I largest subunit,	LmxM.16.1350	76300000	255000000	161000000	476000000	459000000	451000000	26.1852	27.9259	27.2625	28.8264	28.7739	28.7486	0.0308969	1.65842	39	200.17	0	176.38	5	12	10	19	18	19	LmxM.16.1350.1p1	>LmxM.16.1350.1p1 | transcript=LmxM.16.1350.1 | gene=LmxM.16.1350 | organism=Leishmania_mexicana_MHOM/GT/2001/U1103 | gene_product=DNAdirected rna polymerase I largest subunit, putative | transcript_product=DNAdirected rna polymerase I largest subunit,
RNA pseudouridylate synthase, putative	LmxM.34.5110	0	0	0	46100000	39000000	27900000	20	20	20	25.4583	25.217	24.7338	1.75416e-05	5.13633	14	80.359	0	32.27	0	0	0	2	2	2	LmxM.34.5110.1p1	>LmxM.34.5110.1p1 | transcript=LmxM.34.5110.1 | gene=LmxM.34.5110 | organism=Leishmania_mexicana_MHOM/GT/2001/U1103 | gene_product=RNA pseudouridylate synthase, putative | transcript_product=RNA pseudouridylate synthase, putative | location=LmxM.34:187101
ribosomal RNA adenine dimethylase family pro	LmxM.29.0210	51600000	16800000	19900000	102000000	101000000	127000000	25.6209	24.002	24.2463	26.604	26.5898	26.9203	0.0156077	2.08165	12	41.102	0	36.192	3	1	2	6	6	8	LmxM.29.0210.1p1	>LmxM.29.0210.1p1 | transcript=LmxM.29.0210.1 | gene=LmxM.29.0210 | organism=Leishmania_mexicana_MHOM/GT/2001/U1103 | gene_product=ribosomal RNA adenine dimethylase family protein, putative | transcript_product=ribosomal RNA adenine dimethylase family pro
ATPdependent RNA helicase, putative	LmxM.05.0360	0	0	0	10500000	9440000	8860000	20	20	20	23.3239	23.1704	23.0789	1.50569e+06	3.19104	2	65.965	0.0010101	3.2284	0	0	0	1	1	1	LmxM.05.0360.1p1	>LmxM.05.0360.1p1 | transcript=LmxM.05.0360.1 | gene=LmxM.05.0360 | organism=Leishmania_mexicana_MHOM/GT/2001/U1103 | gene_product=ATPdependent RNA helicase, putative | transcript_product=ATPdependent RNA helicase, putative | location=LmxM.05:116225118
queuine tRNAribosyltransferase, putative	LmxM.27.0030	0	0	0	27900000	23800000	23400000	20	20	20	24.7338	24.5045	24.48	5.84235e+07	4.57274	3	36.261	0	39.687	0	0	0	1	2	1	LmxM.27.0030.1p1	>LmxM.27.0030.1p1 | transcript=LmxM.27.0030.1 | gene=LmxM.27.0030 | organism=Leishmania_mexicana_MHOM/GT/2001/U1103 | gene_product=queuine tRNAribosyltransferase, putative | transcript_product=queuine tRNAribosyltransferase, putative | location=LmxM.27:
53 exoribonuclease D, putative	LmxM.36.1790	14400000	0	0	40900000	25800000	39700000	23.7796	20	20	25.2856	24.6209	25.2426	0.0413333	3.78985	9	102.19	0	12.026	2	0	0	3	1	3	LmxM.36.1790.1p1	>LmxM.36.1790.1p1 | transcript=LmxM.36.1790.1 | gene=LmxM.36.1790 | organism=Leishmania_mexicana_MHOM/GT/2001/U1103 | gene_product=53 exoribonuclease D, putative | transcript_product=53 exoribonuclease D, putative | location=LmxM.20:697580700261()
ATPdependent RNA helicase, putative	LmxM.33.2050	224000000	222000000	266000000	557000000	1860000000	569000000	27.7389	27.726	27.9869	29.0531	30.7927	29.0839	0.0347599	1.82595	16	89.77	0	42.824	3	2	2	6	9	11	LmxM.33.2050.1p1	>LmxM.33.2050.1p1 | transcript=LmxM.33.2050.1 | gene=LmxM.33.2050 | organism=Leishmania_mexicana_MHOM/GT/2001/U1103 | gene_product=ATPdependent RNA helicase, putative | transcript_product=ATPdependent RNA helicase, putative | location=LmxM.33:719840722
SET domain containing protein, putative	LmxM.24.1690	0	0	0	9920000	7160000	10800000	20	20	20	23.2419	22.7715	23.3645	6.55709e-05	3.12599	2	42.255	0.00051533	3.6043	0	0	0	1	1	1	LmxM.24.1690.1p1	>LmxM.24.1690.1p1 | transcript=LmxM.24.1690.1 | gene=LmxM.24.1690 | organism=Leishmania_mexicana_MHOM/GT/2001/U1103 | gene_product=SET domain containing protein, putative | transcript_product=SET domain containing protein, putative | location=LmxM.24:6371
ATPdependent RNA helicase, putative	LmxM.20.0870	0	0	0	51000000	39700000	33900000	20	20	20	25.604	25.2426	25.0148	6.60223e+06	5.28714	8	83.003	0	12.077	0	0	0	2	2	3	LmxM.20.0870.1p1	>LmxM.20.0870.1p1 | transcript=LmxM.20.0870.1 | gene=LmxM.20.0870 | organism=Leishmania_mexicana_MHOM/GT/2001/U1103 | gene_product=ATPdependent RNA helicase, putative | transcript_product=ATPdependent RNA helicase, putative | location=LmxM.20:297248029
Transporters															59.1828
amino acid transporter aATP11, putative	LmxM.30.0340	0	0	0	88100000	88800000	90600000	20	20	20	26.3926	26.4041	26.433	7.40526e+11	6.4099	3	51.668	0	14.745	0	0	0	2	3	3	LmxM.30.0340.1p1;LmxM.30.0330.1p1	>LmxM.30.0340.1p1 | transcript=LmxM.30.0340.1 | gene=LmxM.30.0340 | organism=Leishmania_mexicana_MHOM/GT/2001/U1103 | gene_product=amino acid transporter aATP11, putative | transcript_product=amino acid transporter aATP11, putative | location=LmxM.30:1032
biopterin transporter, putative	LmxM.34.5150	10800000	9490000	8530000	292000000	214000000	266000000	23.3645	23.178	23.0241	28.1214	27.673	27.9869	8.82057e+06	4.73822	13	69.214	0	190.01	1	1	1	6	4	8	LmxM.34.5150.1p1	>LmxM.34.5150.1p1 | transcript=LmxM.34.5150.1 | gene=LmxM.34.5150 | organism=Leishmania_mexicana_MHOM/GT/2001/U1103 | gene_product=biopterin transporter, putative | transcript_product=biopterin transporter, putative | location=LmxM.34:18802291882124(+) |
inosineguanosine transporter	LmxM.36.1940	0	0	0	204000000	268000000	232000000	20	20	20	27.604	27.9977	27.7895	2.70956e+07	7.79707	10	54.201	0	19.286	0	0	0	5	5	5	LmxM.36.1940.1p1	>LmxM.36.1940.1p1 | transcript=LmxM.36.1940.1 | gene=LmxM.36.1940 | organism=Leishmania_mexicana_MHOM/GT/2001/U1103 | gene_product=inosineguanosine transporter | transcript_product=inosineguanosine transporter | location=LmxM.20:759425760924() | prote
pteridine transporter, putative	LmxM.06.1260	0	0	0	40700000	33000000	47800000	20	20	20	25.2785	24.976	25.5105	4.48702e+06	5.255	4	71.039	0	6.1212	0	0	0	1	2	2	LmxM.06.1260.1p1	>LmxM.06.1260.1p1 | transcript=LmxM.06.1260.1 | gene=LmxM.06.1260 | organism=Leishmania_mexicana_MHOM/GT/2001/U1103 | gene_product=pteridine transporter, putative | transcript_product=pteridine transporter, putative | location=LmxM.06:468529470484() | p
ion transport proteinlike protein	LmxM.14.0540	0	0	16600000	49000000	40200000	44300000	20	20	23.9847	25.5463	25.2607	25.4008	0.0375987	4.07436	6	61.347	0	92.177	0	1	2	1	3	3	LmxM.14.0540.1p1	>LmxM.14.0540.1p1 | transcript=LmxM.14.0540.1 | gene=LmxM.14.0540 | organism=Leishmania_mexicana_MHOM/GT/2001/U1103 | gene_product=ion transport proteinlike protein | transcript_product=ion transport proteinlike protein | location=LmxM.14:188928190592(
transportin2like protein	LmxM.36.2720	0	0	0	104000000	94800000	108000000	20	20	20	26.632	26.4984	26.6865	3.06958e+08	6.60562	9	102.06	0	65.168	0	0	0	7	6	7	LmxM.36.2720.1p1	>LmxM.36.2720.1p1 | transcript=LmxM.36.2720.1 | gene=LmxM.36.2720 | organism=Leishmania_mexicana_MHOM/GT/2001/U1103 | gene_product=transportin2like protein | transcript_product=transportin2like protein | location=LmxM.20:10924911095307() | protein_len
protein transport protein SEC61 subunit alpha,	LmxM.11.1050	129000000	107000000	136000000	667000000	622000000	644000000	26.9428	26.673	27.019	29.3131	29.2123	29.2625	2.57644e-05	2.38436	8	53.988	0	108.03	4	4	4	7	6	7	LmxM.11.1050.1p1	>LmxM.11.1050.1p1 | transcript=LmxM.11.1050.1 | gene=LmxM.11.1050 | organism=Leishmania_mexicana_MHOM/GT/2001/U1103 | gene_product=protein transport protein SEC61 subunit alpha, putative | transcript_product=protein transport protein SEC61 subunit alpha,
ABC transporter, putative	LmxM.27.0470	0	0	0	17300000	16900000	18200000	20	20	20	24.0443	24.0105	24.1174	2.19422e+08	4.05741	5	77.389	0.00026853	4.4716	0	0	0	2	2	1	LmxM.27.0470.1p1	>LmxM.27.0470.1p1 | transcript=LmxM.27.0470.1 | gene=LmxM.27.0470 | organism=Leishmania_mexicana_MHOM/GT/2001/U1103 | gene_product=ABC transporter, putative | transcript_product=ABC transporter, putative | location=LmxM.27:131788133854(+) | protein_lengt
ferrous iron transport protein	LmxM.30.3060	0	0	0	54200000	95000000	48500000	20	20	20	25.6918	26.5014	25.5315	3.93043e-05	5.90823	5	46.139	0	67.021	0	0	0	2	3	2	LmxM.30.3060.1p1;LmxM.30.3070.1p1	>LmxM.30.3060.1p1 | transcript=LmxM.30.3060.1 | gene=LmxM.30.3060 | organism=Leishmania_mexicana_MHOM/GT/2001/U1103 | gene_product=ferrous iron transport protein | transcript_product=ferrous iron transport protein | location=LmxM.30:13922921393590() | p
ATPbinding cassette protein subfamily G, member 2 |	LmxM.06.0090	0	0	0	50400000	44600000	33100000	20	20	20	25.5869	25.4105	24.9803	7.79405e+06	5.32593	5	73.992	0	11.862	0	0	0	2	2	1	LmxM.06.0090.1p1;LmxM.06.0080.1p1	>LmxM.06.0090.1p1 | transcript=LmxM.06.0090.1 | gene=LmxM.06.0090 | organism=Leishmania_mexicana_MHOM/GT/2001/U1103 | gene_product=ATPbinding cassette protein subfamily G, member 2 | transcript_product=ATPbinding cassette protein subfamily G, member 2 |
Mitochondrial pyruvate carrier 2	LmxM.14.1460	0	0	0	60000000	56400000	56900000	20	20	20	25.8385	25.7492	25.7619	3.23894e+09	5.78319	2	15.467	0.00026745	4.3418	0	0	0	2	1	1	LmxM.14.1460.1p1	>LmxM.14.1460.1p1 | transcript=LmxM.14.1460.1 | gene=LmxM.14.1460 | organism=Leishmania_mexicana_MHOM/GT/2001/U1103 | gene_product=Mitochondrial pyruvate carrier 2 | transcript_product=Mitochondrial pyruvate carrier 2 | location=LmxM.14:598438598860(+) |
ATPbinding cassette protein subfamily D,	LmxM.30.0540	57900000	59200000	100000000	271000000	247000000	197000000	25.7871	25.8191	26.5754	28.0137	27.8799	27.5536	0.00383751	1.75523	16	91.152	0	54.166	2	3	3	9	10	9	LmxM.30.0540.1p1	>LmxM.30.0540.1p1 | transcript=LmxM.30.0540.1 | gene=LmxM.30.0540 | organism=Leishmania_mexicana_MHOM/GT/2001/U1103 | gene_product=ATPbinding cassette protein subfamily D, member 2, putative | transcript_product=ATPbinding cassette protein subfamily D,
Snf7, putative	LmxM.16.0930	0	0	0	77300000	69600000	75700000	20	20	20	26.204	26.0526	26.1738	1.92802e+08	6.14345	4	24.956	0	5.5516	0	0	0	2	2	3	LmxM.16.0930.1p1	>LmxM.16.0930.1p1 | transcript=LmxM.16.0930.1 | gene=LmxM.16.0930 | organism=Leishmania_mexicana_MHOM/GT/2001/U1103 | gene_product=Snf7, putative | transcript_product=Snf7, putative | location=LmxM.16:335725336387(+) | protein_length=220 | sequence_SO=ch
emp24/gp25L/p24 family/GOLD, putative	LmxM.33.0220	0	0	0	35900000	37300000	39500000	20	20	20	25.0975	25.1527	25.2353	2.17619e+08	5.16183	5	38.752	0	18.722	0	0	0	3	2	1	LmxM.33.0220.1p1	>LmxM.33.0220.1p1 | transcript=LmxM.33.0220.1 | gene=LmxM.33.0220 | organism=Leishmania_mexicana_MHOM/GT/2001/U1103 | gene_product=emp24/gp25L/p24 family/GOLD, putative | transcript_product=emp24/gp25L/p24 family/GOLD, putative | location=LmxM.33:7582676
emp24/gp25L/p24 family/GOLD, putative	LmxM.30.2730	0	0	0	33400000	29400000	31700000	20	20	20	24.9933	24.8093	24.918	8.41843e+08	4.90688	4	29.157	0	9.3719	0	0	0	4	2	4	LmxM.30.2730.1p1	>LmxM.30.2730.1p1 | transcript=LmxM.30.2730.1 | gene=LmxM.30.2730 | organism=Leishmania_mexicana_MHOM/GT/2001/U1103 | gene_product=emp24/gp25L/p24 family/GOLD, putative | transcript_product=emp24/gp25L/p24 family/GOLD, putative | location=LmxM.30:1280696
Ranbinding protein, putative	LmxM.23.1400	0	0	0	12000000	15900000	16000000	20	20	20	23.5165	23.9225	23.9316	1.0113e-05	3.79021	4	23.071	0	5.8673	1	1	0	1	1	2	LmxM.23.1400.1p1	>LmxM.23.1400.1p1 | transcript=LmxM.23.1400.1 | gene=LmxM.23.1400 | organism=Leishmania_mexicana_MHOM/GT/2001/U1103 | gene_product=Ranbinding protein, putative | transcript_product=Ranbinding protein, putative | location=LmxM.23:650206650847(+) | prote
Yip1 domain containing protein, putative	LmxM.29.0140	0	0	0	87800000	68400000	85200000	20	20	20	26.3877	26.0275	26.3444	6.50701e+07	6.25319	5	38.24	0	30.737	0	0	0	3	2	2	LmxM.29.0140.1p1	>LmxM.29.0140.1p1 | transcript=LmxM.29.0140.1 | gene=LmxM.29.0140 | organism=Leishmania_mexicana_MHOM/GT/2001/U1103 | gene_product=Yip1 domain containing protein, putative | transcript_product=Yip1 domain containing protein, putative | location=LmxM.29:43
terbinafine resistance locus protein (yip1)	LmxM.23.0240	0	0	6410000	41800000	50100000	44700000	20	20	22.6119	25.317	25.5783	25.4138	0.00640925	4.56573	3	21.007	0	26.224	0	0	1	2	3	3	LmxM.23.0240.1p1	>LmxM.23.0240.1p1 | transcript=LmxM.23.0240.1 | gene=LmxM.23.0240 | organism=Leishmania_mexicana_MHOM/GT/2001/U1103 | gene_product=terbinafine resistance locus protein (yip1) | transcript_product=terbinafine resistance locus protein (yip1) | location=LmxM
mitochondrial import inner memb	LmxM.09.1130	0	0	0	15900000	12100000	16900000	20	20	20	23.9225	23.5285	24.0105	1.34494e-05	3.82052	2	16.362	0	8.0412	0	0	0	1	2	1	LmxM.09.1130.1p1	>LmxM.09.1130.1p1 | transcript=LmxM.09.1130.1 | gene=LmxM.09.1130 | organism=Leishmania_mexicana_MHOM/GT/2001/U1103 | gene_product=mitochondrial import inner membrane translocase subunit TIM17, putative | transcript_product=mitochondrial import inner memb
Solute carrier (proton/amino aci	LmxM.32.2220	0	0	0	18700000	21500000	23600000	20	20	20	24.1565	24.3578	24.4923	1.53323e+06	4.33555	7	82.685	0	8.6709	0	1	0	3	1	2	LmxM.32.2220.1p1	>LmxM.32.2220.1p1 | transcript=LmxM.32.2220.1 | gene=LmxM.32.2220 | organism=Leishmania_mexicana_MHOM/GT/2001/U1103 | gene_product=Solute carrier (proton/amino acid symporter), TRAMD3 or PAT1, putative | transcript_product=Solute carrier (proton/amino aci
syntaxin 5, putative	LmxM.31.0070	0	0	0	15300000	44800000	26500000	20	20	20	23.867	25.417	24.6595	0.000485122	4.64784	4	27.975	0	12.23	0	0	0	1	2	2	LmxM.31.0070.1p1	>LmxM.31.0070.1p1 | transcript=LmxM.31.0070.1 | gene=LmxM.31.0070 | organism=Leishmania_mexicana_MHOM/GT/2001/U1103 | gene_product=syntaxin 5, putative | transcript_product=syntaxin 5, putative | location=LmxM.31:2163522372() | protein_length=245 | sequ
major facilitator superfamily, putative	LmxM.30.3170	0	0	0	12800000	18300000	22300000	20	20	20	23.6096	24.1253	24.4105	6.59078e-05	4.04851	2	69.934	0.00051894	3.7658	0	0	0	1	1	1	LmxM.30.3170.1p1	>LmxM.30.3170.1p1 | transcript=LmxM.30.3170.1 | gene=LmxM.30.3170 | organism=Leishmania_mexicana_MHOM/GT/2001/U1103 | gene_product=major facilitator superfamily, putative | transcript_product=major facilitator superfamily, putative | location=LmxM.30:1429
exosomeassociated protein 2, putative	LmxM.31.3460	0	0	0	21300000	27100000	24800000	20	20	20	24.3444	24.6918	24.5638	1.49987e+06	4.53333	4	32.843	0	7.5999	0	1	0	3	1	3	LmxM.31.3460.1p1	>LmxM.31.3460.1p1 | transcript=LmxM.31.3460.1 | gene=LmxM.31.3460 | organism=Leishmania_mexicana_MHOM/GT/2001/U1103 | gene_product=exosomeassociated protein 2, putative | transcript_product=exosomeassociated protein 2, putative | location=LmxM.31:138291
Soluble NSF attachment protein, SNAP, putative | locatio	LmxM.02.0310	153000000	141000000	164000000	1270000000	1260000000	1220000000	27.189	27.0711	27.2891	30.2422	30.2308	30.1842	1.29159e+06	3.036	29	70.815	0	323.31	5	5	7	22	22	21	LmxM.02.0310.1p1	>LmxM.02.0310.1p1 | transcript=LmxM.02.0310.1 | gene=LmxM.02.0310 | organism=Leishmania_mexicana_MHOM/GT/2001/U1103 | gene_product=Soluble NSF attachment protein, SNAP, putative | transcript_product=Soluble NSF attachment protein, SNAP, putative | locatio
PGAP1like protein, putative	LmxM.34.4350	0	0	0	18000000	23300000	20300000	20	20	20	24.1015	24.4738	24.275	2.37612e+06	4.28343	7	145.75	0	4.8847	0	0	1	1	2	3	LmxM.34.4350.1p1	>LmxM.34.4350.1p1 | transcript=LmxM.34.4350.1 | gene=LmxM.34.4350 | organism=Leishmania_mexicana_MHOM/GT/2001/U1103 | gene_product=PGAP1like protein, putative | transcript_product=PGAP1like protein, putative | location=LmxM.34:16349381638813(+) | prote
Adaptor protein complex AP3 subunit beta3	LmxM.36.5260	0	0	0	15400000	15400000	16800000	20	20	20	23.8764	23.8764	24.002	7.79791e+08	3.91827	4	92.729	0	5.2273	0	0	0	2	4	2	LmxM.36.5260.1p1	>LmxM.36.5260.1p1 | transcript=LmxM.36.5260.1 | gene=LmxM.36.5260 | organism=Leishmania_mexicana_MHOM/GT/2001/U1103 | gene_product=Adaptor protein complex AP3 subunit beta3 | transcript_product=Adaptor protein complex AP3 subunit beta3 | location=LmxM
Translation Factors															123.539
Eukaryotic translation initiation factor 4E1	LmxM.27.1620	0	0	0	4929999872	5089999872	4360000000	20	20	20	32.1989	32.245	32.0217	5.90237e+09	12.1552	15	23.627	0	323.31	0	0	0	15	15	14	LmxM.27.1620.1p1	>LmxM.27.1620.1p1 | transcript=LmxM.27.1620.1 | gene=LmxM.27.1620 | organism=Leishmania_mexicana_MHOM/GT/2001/U1103 | gene_product=Eukaryotic translation initiation factor 4E1 | transcript_product=Eukaryotic translation initiation factor 4E1 | location=
Eukaryotic translation initiation factor 4 gamma 1 |	LmxM.15.0060	53400000	59800000	114000000	299000000	303000000	244000000	25.6703	25.8336	26.7645	28.1556	28.1747	27.8623	0.005138	1.97473	26	114.05	0	323.31	3	3	5	11	11	9	LmxM.15.0060.1p1	>LmxM.15.0060.1p1 | transcript=LmxM.15.0060.1 | gene=LmxM.15.0060 | organism=Leishmania_mexicana_MHOM/GT/2001/U1103 | gene_product=Eukaryotic translation initiation factor 4 gamma 1 | transcript_product=Eukaryotic translation initiation factor 4 gamma 1 |
															14.1299
Signalling Protein
EFhand domain pair, putative	LmxM.33.2950	36500000	44300000	86300000	167000000	181000000	228000000	25.1214	25.4008	26.3629	27.3153	27.4314	27.7645	0.00933794	1.87536	12	47.175	0	42.343	1	1	2	6	5	7	LmxM.33.2950.1p1	>LmxM.33.2950.1p1 | transcript=LmxM.33.2950.1 | gene=LmxM.33.2950 | organism=Leishmania_mexicana_MHOM/GT/2001/U1103 | gene_product=EFhand domain pair, putative | transcript_product=EFhand domain pair, putative | location=LmxM.33:11384691139737(+) | pro
EFhand domain pair, putative	LmxM.36.3620	264000000	292000000	290000000	1390000000	1370000000	1210000000	27.976	28.1214	28.1115	30.3724	30.3515	30.1724	9.35973e+06	2.22916	6	11.807	0	323.31	4	5	3	6	6	5	LmxM.36.3620.1p1	>LmxM.36.3620.1p1 | transcript=LmxM.36.3620.1 | gene=LmxM.36.3620 | organism=Leishmania_mexicana_MHOM/GT/2001/U1103 | gene_product=EFhand domain pair, putative | transcript_product=EFhand domain pair, putative | location=LmxM.20:13799211380232() | pro
Sec7 domain containing protein, putative	LmxM.07.0120	0	29700000	0	102000000	70400000	66500000	20	24.824	20	26.604	26.0691	25.9869	0.0465068	4.61199	8	234.17	0	12.531	0	1	0	6	3	3	LmxM.07.0120.1p1	>LmxM.07.0120.1p1 | transcript=LmxM.07.0120.1 | gene=LmxM.07.0120 | organism=Leishmania_mexicana_MHOM/GT/2001/U1103 | gene_product=Sec7 domain containing protein, putative | transcript_product=Sec7 domain containing protein, putative | location=LmxM.07:43
leucinerich repeat protein, putative	LmxM.10.0180	0	20900000	0	180000000	181000000	197000000	20	24.317	20	27.4234	27.4314	27.5536	0.0138182	6.03049	8	27.268	0	174.63	0	1	0	5	8	6	LmxM.10.0180.1p1	>LmxM.10.0180.1p1 | transcript=LmxM.10.0180.1 | gene=LmxM.10.0180 | organism=Leishmania_mexicana_MHOM/GT/2001/U1103 | gene_product=leucinerich repeat protein, putative | transcript_product=leucinerich repeat protein, putative | location=LmxM.10:6350264
Leucine Rich repeats (2 copies), putative	LmxM.31.3160	0	0	0	16800000	12200000	14100000	20	20	20	24.002	23.5404	23.7492	9.40248e-06	3.76384	5	87.849	0	8.967	1	1	2	1	1	1	LmxM.31.3160.1p1	>LmxM.31.3160.1p1 | transcript=LmxM.31.3160.1 | gene=LmxM.31.3160 | organism=Leishmania_mexicana_MHOM/GT/2001/U1103 | gene_product=Leucine Rich repeats (2 copies), putative | transcript_product=Leucine Rich repeats (2 copies), putative | location=LmxM.31:
calciumbinding protein, putative	LmxM.29.1240	31900000	65200000	34400000	147000000	187000000	185000000	24.9271	25.9584	25.0359	27.1312	27.4785	27.4629	0.00407077	2.05044	14	61.841	0	31.245	2	4	4	9	11	11	LmxM.29.1240.1p1	>LmxM.29.1240.1p1 | transcript=LmxM.29.1240.1 | gene=LmxM.29.1240 | organism=Leishmania_mexicana_MHOM/GT/2001/U1103 | gene_product=calciumbinding protein, putative | transcript_product=calciumbinding protein, putative | location=LmxM.29:413661415307(+)
calmodulin, putative	LmxM.09.0930	2180000000	1960000000	1890000000	11000000512	10300000256	9900000256	31.0217	30.8682	30.8157	33.3568	33.2619	33.2048	6.28827e+06	2.37262	16	16.824	0	323.31	12	11	10	15	16	14	LmxM.09.0930.1p1;LmxM.09.0920.1p1;LmxM.09.0910.1p1	>LmxM.09.0930.1p1 | transcript=LmxM.09.0930.1 | gene=LmxM.09.0930 | organism=Leishmania_mexicana_MHOM/GT/2001/U1103 | gene_product=calmodulin, putative | transcript_product=calmodulin, putative | location=LmxM.09:344087344536() | protein_length=149 | se
calmodulinrelated protein, putative	LmxM.29.3360	0	0	10000000	174000000	162000000	178000000	20	20	23.2535	27.3745	27.2714	27.4073	0.00446659	6.26658	18	80.969	0	42.031	0	0	1	11	7	8	LmxM.29.3360.1p1	>LmxM.29.3360.1p1 | transcript=LmxM.29.3360.1 | gene=LmxM.29.3360 | organism=Leishmania_mexicana_MHOM/GT/2001/U1103 | gene_product=calmodulinrelated protein, putative | transcript_product=calmodulinrelated protein, putative | location=LmxM.29:119284511
Zeta toxin, putative	LmxM.29.1810	13700000	0	0	97400000	83400000	75000000	23.7077	20	20	26.5374	26.3135	26.1604	0.0147145	5.10123	17	592.37	0	26.901	1	0	0	9	8	6	LmxM.29.1810.1p1	>LmxM.29.1810.1p1 | transcript=LmxM.29.1810.1 | gene=LmxM.29.1810 | organism=Leishmania_mexicana_MHOM/GT/2001/U1103 | gene_product=Zeta toxin, putative | transcript_product=Zeta toxin, putative | location=LmxM.29:612006628709(+) | protein_length=5567 | s
ATPgrasp domain containing protein, putative	LmxM.34.2260	53700000	45800000	39200000	168000000	168000000	165000000	25.6784	25.4488	25.2243	27.3239	27.3239	27.2979	0.000143036	1.86468	12	57.005	0	154.91	3	1	1	6	7	4	LmxM.34.2260.1p1	>LmxM.34.2260.1p1 | transcript=LmxM.34.2260.1 | gene=LmxM.34.2260 | organism=Leishmania_mexicana_MHOM/GT/2001/U1103 | gene_product=ATPgrasp domain containing protein, putative | transcript_product=ATPgrasp domain containing protein, putative | location=
ras family proteinlike protein	LmxM.09.0850	0	0	0	5059999744	3849999872	2990000128	20	20	20	32.2365	31.8422	31.4775	6.9985e+07	11.8521	7	28.4	0	13.119	1	1	1	4	4	3	LmxM.09.0850.1p1	>LmxM.09.0850.1p1 | transcript=LmxM.09.0850.1 | gene=LmxM.09.0850 | organism=Leishmania_mexicana_MHOM/GT/2001/U1103 | gene_product=ras family proteinlike protein | transcript_product=ras family proteinlike protein | location=LmxM.09:317842318666() | p
developmentally regulated phosphoproteinlike pro	LmxM.20.0280	0	0	0	142000000	157000000	176000000	20	20	20	27.0813	27.2262	27.391	1.40278e+07	7.23284	6	50.933	0	7.6137	0	1	1	1	2	1	LmxM.20.0280.1p1	>LmxM.20.0280.1p1 | transcript=LmxM.20.0280.1 | gene=LmxM.20.0280 | organism=Leishmania_mexicana_MHOM/GT/2001/U1103 | gene_product=developmentally regulated phosphoproteinlike protein | transcript_product=developmentally regulated phosphoproteinlike pro
Mechanosensitive ion channel MscS, putative	LmxM.36.5770	0	0	0	24500000	32500000	23300000	20	20	20	24.5463	24.9539	24.4738	6.31171e+06	4.65801	2	17.924	0.00026553	4.1937	1	0	0	1	1	1	LmxM.36.5770.1p1	>LmxM.36.5770.1p1 | transcript=LmxM.36.5770.1 | gene=LmxM.36.5770 | organism=Leishmania_mexicana_MHOM/GT/2001/U1103 | gene_product=Mechanosensitive ion channel MscS, putative | transcript_product=Mechanosensitive ion channel MscS, putative | location=LmxM
CRAL/TRIO domain containing protein, putative	LmxM.31.1260	15900000	12500000	33400000	96300000	69300000	89700000	23.9225	23.5754	24.9933	26.521	26.0464	26.4186	0.00860876	2.1649	15	53.531	0	77.828	2	1	2	5	5	5	LmxM.31.1260.1p1	>LmxM.31.1260.1p1 | transcript=LmxM.31.1260.1 | gene=LmxM.31.1260 | organism=Leishmania_mexicana_MHOM/GT/2001/U1103 | gene_product=CRAL/TRIO domain containing protein, putative | transcript_product=CRAL/TRIO domain containing protein, putative | location=
protein kinase, putative	LmxM.30.2860	0	0	0	31300000	34500000	32400000	20	20	20	24.8997	25.0401	24.9495	2.82178e+08	4.96308	6	75.75	0	8.704	1	0	1	2	3	2	LmxM.30.2860.1p1	>LmxM.30.2860.1p1 | transcript=LmxM.30.2860.1 | gene=LmxM.30.2860 | organism=Leishmania_mexicana_MHOM/GT/2001/U1103 | gene_product=protein kinase, putative | transcript_product=protein kinase, putative | location=LmxM.30:13209631322993() | protein_lengt
protein kinase A catalytic subunit isoform 1	LmxM.34.4010	141000000	70900000	121000000	411000000	336000000	387000000	27.0711	26.0793	26.8504	28.6146	28.3239	28.5278	0.00432645	1.82179	13	42.094	0	29.606	4	2	4	10	9	8	LmxM.34.4010.1p1	>LmxM.34.4010.1p1 | transcript=LmxM.34.4010.1 | gene=LmxM.34.4010 | organism=Leishmania_mexicana_MHOM/GT/2001/U1103 | gene_product=protein kinase A catalytic subunit isoform 1 | transcript_product=protein kinase A catalytic subunit isoform 1 | location=Lm
mitogenactivated protein kinase	LmxM.10.0490	0	0	0	380000000	351000000	392000000	20	20	20	28.5014	28.3869	28.5463	5.88681e+09	8.4782	14	43.706	0	83.06	0	0	0	10	11	12	LmxM.10.0490.1p1	>LmxM.10.0490.1p1 | transcript=LmxM.10.0490.1 | gene=LmxM.10.0490 | organism=Leishmania_mexicana_MHOM/GT/2001/U1103 | gene_product=mitogenactivated protein kinase | transcript_product=mitogenactivated protein kinase | location=LmxM.10:202598203764(+) |
mitogenactivated protein kinase kinase 1	LmxM.08_29.2320	0	0	0	26200000	28100000	35200000	20	20	20	24.6431	24.7441	25.0691	3.02171e+06	4.81873	7	41.469	0.00026688	4.3115	0	1	0	1	2	2	LmxM.08_29.2320.1p1	>LmxM.08_29.2320.1p1 | transcript=LmxM.08_29.2320.1 | gene=LmxM.08_29.2320 | organism=Leishmania_mexicana_MHOM/GT/2001/U1103 | gene_product=mitogenactivated protein kinase kinase 1 | transcript_product=mitogenactivated protein kinase kinase 1 | location
protein kinase, putative	LmxM.07.0160	0	0	0	33600000	39600000	49900000	20	20	20	25.002	25.239	25.5725	5.79183e+06	5.27116	4	91.74	0	6.1412	0	0	0	1	1	1	LmxM.07.0160.1p1	>LmxM.07.0160.1p1 | transcript=LmxM.07.0160.1 | gene=LmxM.07.0160 | organism=Leishmania_mexicana_MHOM/GT/2001/U1103 | gene_product=protein kinase, putative | transcript_product=protein kinase, putative | location=LmxM.07:6032362866() | protein_length=84
protein kinase A catalytic subunit 3	LmxM.18.1080	16300000	0	0	250000000	179000000	251000000	23.9584	20	20	27.8974	27.4154	27.9031	0.00846797	6.41916	11	38.185	0	17.095	1	0	0	7	4	6	LmxM.18.1080.1p1	>LmxM.18.1080.1p1 | transcript=LmxM.18.1080.1 | gene=LmxM.18.1080 | organism=Leishmania_mexicana_MHOM/GT/2001/U1103 | gene_product=protein kinase A catalytic subunit 3 | transcript_product=protein kinase A catalytic subunit 3 | location=LmxM.18:442386443
protein kinase, putative	LmxM.33.0030	0	0	0	23600000	32200000	43400000	20	20	20	24.4923	24.9406	25.3712	4.12124e-05	4.93468	5	38.15	0	15.034	2	0	0	2	1	1	LmxM.33.0030.1p1	>LmxM.33.0030.1p1 | transcript=LmxM.33.0030.1 | gene=LmxM.33.0030 | organism=Leishmania_mexicana_MHOM/GT/2001/U1103 | gene_product=protein kinase, putative | transcript_product=protein kinase, putative | location=LmxM.33:74718493(+) | protein_length=340
protein phosphataselike protein	LmxM.27.2320	0	0	0	33900000	32600000	28000000	20	20	20	25.0148	24.9584	24.7389	5.18952e+07	4.90402	6	34.379	0	6.6021	2	2	2	2	2	2	LmxM.27.2320.1p1	>LmxM.27.2320.1p1 | transcript=LmxM.27.2320.1 | gene=LmxM.27.2320 | organism=Leishmania_mexicana_MHOM/GT/2001/U1103 | gene_product=protein phosphataselike protein | transcript_product=protein phosphataselike protein | location=LmxM.27:963125964069() |
protein tyrosine phosphatase, putative	LmxM.05.0280	89200000	84400000	89800000	369000000	406000000	398000000	26.4105	26.3307	26.4202	28.459	28.5969	28.5682	1.82941e-06	2.15422	7	24.998	0	76.335	2	1	1	7	7	7	LmxM.05.0280.1p1	>LmxM.05.0280.1p1 | transcript=LmxM.05.0280.1 | gene=LmxM.05.0280 | organism=Leishmania_mexicana_MHOM/GT/2001/U1103 | gene_product=protein tyrosine phosphatase, putative | transcript_product=protein tyrosine phosphatase, putative | location=LmxM.05:93930
Inositol hexakisphosphate, putative	LmxM.23.1680	0	0	0	51300000	45200000	52800000	20	20	20	25.6125	25.4298	25.654	1.40489e+07	5.56544	9	190.34	0	14.152	0	0	0	6	2	4	LmxM.23.1680.1p1	>LmxM.23.1680.1p1 | transcript=LmxM.23.1680.1 | gene=LmxM.23.1680 | organism=Leishmania_mexicana_MHOM/GT/2001/U1103 | gene_product=Inositol hexakisphosphate, putative | transcript_product=Inositol hexakisphosphate, putative | location=LmxM.23:66611367127
phosphatidylinositol4phosphate 5kinase related | l	LmxM.20.0130	0	0	0	22200000	22800000	21000000	20	20	20	24.4041	24.4425	24.3239	2.40821e+08	4.39016	4	48.79	0.00026674	4.2928	0	0	0	1	1	2	LmxM.20.0130.1p1	>LmxM.20.0130.1p1 | transcript=LmxM.20.0130.1 | gene=LmxM.20.0130 | organism=Leishmania_mexicana_MHOM/GT/2001/U1103 | gene_product=phosphatidylinositol4phosphate 5kinase related | transcript_product=phosphatidylinositol4phosphate 5kinase related | l
inositol polyphosphate kinase, putative	LmxM.34.3140	0	0	0	81500000	107000000	108000000	20	20	20	26.2803	26.673	26.6865	1.02562e+06	6.5466	5	41.322	0	65.499	0	0	0	2	2	2	LmxM.34.3140.1p1	>LmxM.34.3140.1p1 | transcript=LmxM.34.3140.1 | gene=LmxM.34.3140 | organism=Leishmania_mexicana_MHOM/GT/2001/U1103 | gene_product=inositol polyphosphate kinase, putative | transcript_product=inositol polyphosphate kinase, putative | location=LmxM.34:1201
protein phosphatase inhibitor, putative	LmxM.07.0743	0	0	0	18300000	18400000	22900000	20	20	20	24.1253	24.1332	24.4488	2.3921e+06	4.2358	2	16.621	0.0044444	2.0519	0	0	0	1	1	1	LmxM.07.0743.1p1	>LmxM.07.0743.1p1 | transcript=LmxM.07.0743.1 | gene=LmxM.07.0743 | organism=Leishmania_mexicana_MHOM/GT/2001/U1103 | gene_product=protein phosphatase inhibitor, putative | transcript_product=protein phosphatase inhibitor, putative | location=LmxM.07:3377
NIMArelated kinase, putative	LmxM.34.5190	84200000	134000000	104000000	883000000	855000000	933000000	26.3273	26.9977	26.632	29.7178	29.6713	29.7973	9.86409e-05	3.0765	18	54.658	0	323.31	3	4	3	13	14	13	LmxM.34.5190.1p1	>LmxM.34.5190.1p1 | transcript=LmxM.34.5190.1 | gene=LmxM.34.5190 | organism=Leishmania_mexicana_MHOM/GT/2001/U1103 | gene_product=NIMArelated kinase, putative | transcript_product=NIMArelated kinase, putative | location=LmxM.34:18942801895716(+) | pro
cAMP specific phosphodiesterase, putative	LmxM.15.1480	0	0	0	47900000	59000000	49400000	20	20	20	25.5135	25.8142	25.558	4.59937e+07	5.62858	5	102.7	0	16.537	0	0	1	2	4	4	LmxM.15.1480.1p1	>LmxM.15.1480.1p1 | transcript=LmxM.15.1480.1 | gene=LmxM.15.1480 | organism=Leishmania_mexicana_MHOM/GT/2001/U1103 | gene_product=cAMP specific phosphodiesterase, putative | transcript_product=cAMP specific phosphodiesterase, putative | location=LmxM.15:
															135.282
Miscellaneous
Protein of unknown function (DUF962), putative | locatio	LmxM.12.0710	0	0	0	33900000	40000000	42300000	20	20	20	25.0148	25.2535	25.3342	6.91633e+07	5.20081	2	11.742	0.0040275	2.2025	0	0	0	2	2	2	LmxM.12.0710.1p1	>LmxM.12.0710.1p1 | transcript=LmxM.12.0710.1 | gene=LmxM.12.0710 | organism=Leishmania_mexicana_MHOM/GT/2001/U1103 | gene_product=Protein of unknown function (DUF962), putative | transcript_product=Protein of unknown function (DUF962), putative | locatio
PSP1 Cterminal conserved region, putative	LmxM.36.7000	0	0	0	11500000	14400000	10500000	20	20	20	23.4551	23.7796	23.3239	1.30243e-05	3.51953	2	27.065	0.0028881	2.4435	0	0	0	1	1	1	LmxM.36.7000.1p1	>LmxM.36.7000.1p1 | transcript=LmxM.36.7000.1 | gene=LmxM.36.7000 | organism=Leishmania_mexicana_MHOM/GT/2001/U1103 | gene_product=PSP1 Cterminal conserved region, putative | transcript_product=PSP1 Cterminal conserved region, putative | location=LmxM.2
SAC3/GANP/Nin1/mts3/eIF3 p25 family, putative | locatio	LmxM.34.5320	56100000	95100000	63500000	352000000	354000000	281000000	25.7415	26.5029	25.9203	28.391	28.3992	28.066	0.000937617	2.23049	30	66.937	0	253.03	3	3	4	11	11	12	LmxM.34.5320.1p1	>LmxM.34.5320.1p1 | transcript=LmxM.34.5320.1 | gene=LmxM.34.5320 | organism=Leishmania_mexicana_MHOM/GT/2001/U1103 | gene_product=SAC3/GANP/Nin1/mts3/eIF3 p25 family, putative | transcript_product=SAC3/GANP/Nin1/mts3/eIF3 p25 family, putative | locatio
Tumour suppressor, Mitostatin, putative	LmxM.23.1450	0	0	0	92800000	105000000	103000000	20	20	20	26.4676	26.6458	26.6181	3.00923e+08	6.57717	12	59.002	0	45.488	0	0	0	5	5	5	LmxM.23.1450.1p1	>LmxM.23.1450.1p1 | transcript=LmxM.23.1450.1 | gene=LmxM.23.1450 | organism=Leishmania_mexicana_MHOM/GT/2001/U1103 | gene_product=Tumour suppressor, Mitostatin, putative | transcript_product=Tumour suppressor, Mitostatin, putative | location=LmxM.23:6972
MA3 domain containing protein, putative	LmxM.29.1150	0	0	0	7880000	8470000	9800000	20	20	20	22.9098	23.0139	23.2243	5.05447e+06	3.04935	4	93.625	0.0055827	1.9826	0	1	0	1	2	2	LmxM.29.1150.1p1	>LmxM.29.1150.1p1 | transcript=LmxM.29.1150.1 | gene=LmxM.29.1150 | organism=Leishmania_mexicana_MHOM/GT/2001/U1103 | gene_product=MA3 domain containing protein, putative | transcript_product=MA3 domain containing protein, putative | location=LmxM.29:3805
Male sterility protein, putative	LmxM.24.1640	50700000	54800000	76600000	182000000	179000000	183000000	25.5955	25.7077	26.1908	27.4394	27.4154	27.4473	0.000935047	1.60267	12	64.756	0	54.492	2	3	3	7	7	7	LmxM.24.1640.1p1	>LmxM.24.1640.1p1 | transcript=LmxM.24.1640.1 | gene=LmxM.24.1640 | organism=Leishmania_mexicana_MHOM/GT/2001/U1103 | gene_product=Male sterility protein, putative | transcript_product=Male sterility protein, putative | location=LmxM.24:622663624402(+) |
Domain of unknown function (DUF4200), putative | locatio	LmxM.13.0240	0	0	0	10900000	19000000	15400000	20	20	20	23.3778	24.1795	23.8764	8.2747e-05	3.81125	3	35.776	0.0017207	2.7552	0	0	0	1	1	2	LmxM.13.0240.1p1	>LmxM.13.0240.1p1 | transcript=LmxM.13.0240.1 | gene=LmxM.13.0240 | organism=Leishmania_mexicana_MHOM/GT/2001/U1103 | gene_product=Domain of unknown function (DUF4200), putative | transcript_product=Domain of unknown function (DUF4200), putative | locatio
Protein of unknown function (DUF423), putative | locatio	LmxM.28.1490	66700000	28500000	45600000	252000000	263000000	263000000	25.9912	24.7645	25.4425	27.9088	27.9705	27.9705	0.00199596	2.55055	3	14.64	0	9.8798	2	1	1	2	2	2	LmxM.28.1490.1p1	>LmxM.28.1490.1p1 | transcript=LmxM.28.1490.1 | gene=LmxM.28.1490 | organism=Leishmania_mexicana_MHOM/GT/2001/U1103 | gene_product=Protein of unknown function (DUF423), putative | transcript_product=Protein of unknown function (DUF423), putative | locatio
Protein of unknown function (DUF773), putative | locatio	LmxM.29.3610	0	0	0	23300000	20100000	14800000	20	20	20	24.4738	24.2607	23.8191	2.6662e-05	4.18454	6	43.564	0	5.1592	1	0	0	1	2	1	LmxM.29.3610.1p1	>LmxM.29.3610.1p1 | transcript=LmxM.29.3610.1 | gene=LmxM.29.3610 | organism=Leishmania_mexicana_MHOM/GT/2001/U1103 | gene_product=Protein of unknown function (DUF773), putative | transcript_product=Protein of unknown function (DUF773), putative | locatio
Protein of unknown function (DUF778), putative | locatio	LmxM.31.2880	0	0	0	17900000	21400000	19600000	20	20	20	24.0935	24.3511	24.2243	5.76257e+07	4.22297	2	61.57	0.0017199	2.7528	0	0	0	2	1	1	LmxM.31.2880.1p1	>LmxM.31.2880.1p1 | transcript=LmxM.31.2880.1 | gene=LmxM.31.2880 | organism=Leishmania_mexicana_MHOM/GT/2001/U1103 | gene_product=Protein of unknown function (DUF778), putative | transcript_product=Protein of unknown function (DUF778), putative | locatio
Repeat of unknown function (DUF1126), putative | locatio	LmxM.08.1120	76100000	45400000	45600000	215000000	235000000	215000000	26.1814	25.4362	25.4425	27.6798	27.8081	27.6798	0.00125675	2.03583	20	95.867	0	92.697	4	2	2	12	13	9	LmxM.08.1120.1p1	>LmxM.08.1120.1p1 | transcript=LmxM.08.1120.1 | gene=LmxM.08.1120 | organism=Leishmania_mexicana_MHOM/GT/2001/U1103 | gene_product=Repeat of unknown function (DUF1126), putative | transcript_product=Repeat of unknown function (DUF1126), putative | locatio
Domain of unknown function (DUF4586), putative | locatio	LmxM.09.0210	0	0	0	109000000	116000000	98300000	20	20	20	26.6998	26.7895	26.5507	7.08919e+08	6.68	10	33.096	0	52.851	0	0	0	8	5	5	LmxM.09.0210.1p1	>LmxM.09.0210.1p1 | transcript=LmxM.09.0210.1 | gene=LmxM.09.0210 | organism=Leishmania_mexicana_MHOM/GT/2001/U1103 | gene_product=Domain of unknown function (DUF4586), putative | transcript_product=Domain of unknown function (DUF4586), putative | locatio
MSP (Major sperm protein) domain containi	LmxM.27.2120	0	0	0	26100000	32100000	31800000	20	20	20	24.6375	24.9361	24.9225	9.84951e+07	4.83205	5	36.467	0	11.249	0	0	0	2	2	1	LmxM.27.2120.1p1	>LmxM.27.2120.1p1 | transcript=LmxM.27.2120.1 | gene=LmxM.27.2120 | organism=Leishmania_mexicana_MHOM/GT/2001/U1103 | gene_product=MSP (Major sperm protein) domain containing protein, putative | transcript_product=MSP (Major sperm protein) domain containi
Antimony resistance marker of 58 kDa	LmxM.33.0200	0	0	0	37200000	30100000	41200000	20	20	20	25.1488	24.8433	25.2961	2.80178e+06	5.09607	6	57.292	0	9.8299	2	2	2	2	3	4	LmxM.33.0200.1p1	>LmxM.33.0200.1p1 | transcript=LmxM.33.0200.1 | gene=LmxM.33.0200 | organism=Leishmania_mexicana_MHOM/GT/2001/U1103 | gene_product=Antimony resistance marker of 58 kDa | transcript_product=Antimony resistance marker of 58 kDa | location=LmxM.33:703587191
Domain of unknown function (DUF4460), putative | locatio	LmxM.26.1880	0	0	0	21500000	19300000	13600000	20	20	20	24.3578	24.2021	23.6971	3.35206e-05	4.08568	4	82.418	0.00052002	3.7992	0	0	0	1	2	1	LmxM.26.1880.1p1	>LmxM.26.1880.1p1 | transcript=LmxM.26.1880.1 | gene=LmxM.26.1880 | organism=Leishmania_mexicana_MHOM/GT/2001/U1103 | gene_product=Domain of unknown function (DUF4460), putative | transcript_product=Domain of unknown function (DUF4460), putative | locatio
KIAA1430 homologue, putative	LmxM.30.0890	0	0	0	42400000	56200000	41700000	20	20	20	25.3376	25.7441	25.3135	2.54907e+06	5.46506	3	19.125	0.0033461	2.3033	0	0	0	2	2	1	LmxM.30.0890.1p1	>LmxM.30.0890.1p1 | transcript=LmxM.30.0890.1 | gene=LmxM.30.0890 | organism=Leishmania_mexicana_MHOM/GT/2001/U1103 | gene_product=KIAA1430 homologue, putative | transcript_product=KIAA1430 homologue, putative | location=LmxM.30:340108340584() | protein
Domain of unknown function (DUF4201), putative | locatio	LmxM.14.0820	0	0	0	21900000	22900000	21600000	20	20	20	24.3844	24.4488	24.3645	6.7142e+09	4.39927	4	62.359	0	10.155	0	0	0	2	1	1	LmxM.14.0820.1p1	>LmxM.14.0820.1p1 | transcript=LmxM.14.0820.1 | gene=LmxM.14.0820 | organism=Leishmania_mexicana_MHOM/GT/2001/U1103 | gene_product=Domain of unknown function (DUF4201), putative | transcript_product=Domain of unknown function (DUF4201), putative | locatio
QcSNARE protein, putative	LmxM.26.0690	0	0	0	71100000	61900000	55600000	20	20	20	26.0833	25.8834	25.7286	5.50009e+07	5.89845	4	27.997	0	44.486	0	0	1	2	3	3	LmxM.26.0690.1p1	>LmxM.26.0690.1p1 | transcript=LmxM.26.0690.1 | gene=LmxM.26.0690 | organism=Leishmania_mexicana_MHOM/GT/2001/U1103 | gene_product=QcSNARE protein, putative | transcript_product=QcSNARE protein, putative | location=LmxM.26:178751179503() | protein_len
Domain of unknown function (DUF4586), putative | locatio	LmxM.28.1860	0	0	0	31700000	42500000	32000000	20	20	20	24.918	25.341	24.9316	3.36924e+06	5.0635	4	33.015	0	4.8745	0	1	0	3	1	2	LmxM.28.1860.1p1	>LmxM.28.1860.1p1 | transcript=LmxM.28.1860.1 | gene=LmxM.28.1860 | organism=Leishmania_mexicana_MHOM/GT/2001/U1103 | gene_product=Domain of unknown function (DUF4586), putative | transcript_product=Domain of unknown function (DUF4586), putative | locatio
Uncharacterized conserved protein (DUF2039), puta	LmxM.33.0700	0	0	0	17800000	15700000	22100000	20	20	20	24.0854	23.9043	24.3975	8.81962e+06	4.12906	2	24.241	0.0040294	2.2067	0	1	0	1	1	1	LmxM.33.0700.1p1	>LmxM.33.0700.1p1 | transcript=LmxM.33.0700.1 | gene=LmxM.33.0700 | organism=Leishmania_mexicana_MHOM/GT/2001/U1103 | gene_product=Uncharacterized conserved protein (DUF2039), putative | transcript_product=Uncharacterized conserved protein (DUF2039), puta
Protein of unknown function (DUF525), putative | locatio	LmxM.26.0580	0	0	0	15500000	16900000	13500000	20	20	20	23.8858	24.0105	23.6865	2.13307e+06	3.86091	3	62.58	0	8.3627	1	0	1	1	1	2	LmxM.26.0580.1p1	>LmxM.26.0580.1p1 | transcript=LmxM.26.0580.1 | gene=LmxM.26.0580 | organism=Leishmania_mexicana_MHOM/GT/2001/U1103 | gene_product=Protein of unknown function (DUF525), putative | transcript_product=Protein of unknown function (DUF525), putative | locatio
Tumour suppressor, Mitostatin, putative	LmxM.10.1150	0	0	0	221000000	193000000	224000000	20	20	20	27.7195	27.524	27.7389	3.86055e+08	7.66081	17	56.965	0	29.279	0	1	1	8	7	7	LmxM.10.1150.1p1	>LmxM.10.1150.1p1 | transcript=LmxM.10.1150.1 | gene=LmxM.10.1150 | organism=Leishmania_mexicana_MHOM/GT/2001/U1103 | gene_product=Tumour suppressor, Mitostatin, putative | transcript_product=Tumour suppressor, Mitostatin, putative | location=LmxM.10:4519
viscerotropic leishmaniasis antigen, putative	LmxM.05.0240	0	0	0	16000000	19500000	18200000	20	20	20	23.9316	24.217	24.1174	1.04757e+06	4.08866	4	123.24	0.0017182	2.7289	0	1	1	1	1	1	LmxM.05.0240.1p1;LmxM.05.0241.1p1	>LmxM.05.0240.1p1 | transcript=LmxM.05.0240.1 | gene=LmxM.05.0240 | organism=Leishmania_mexicana_MHOM/GT/2001/U1103 | gene_product=viscerotropic leishmaniasis antigen, putative | transcript_product=viscerotropic leishmaniasis antigen, putative | location=
Protein of unknown function (DUF3808), putative | locat	LmxM.33.1500	0	0	0	10000000	8100000	6910000	20	20	20	23.2535	22.9495	22.7203	4.28339e-05	2.97441	3	89.841	0	24.378	1	1	1	1	1	1	LmxM.33.1500.1p1	>LmxM.33.1500.1p1 | transcript=LmxM.33.1500.1 | gene=LmxM.33.1500 | organism=Leishmania_mexicana_MHOM/GT/2001/U1103 | gene_product=Protein of unknown function (DUF3808), putative | transcript_product=Protein of unknown function (DUF3808), putative | locat
acid phosphatase, putative	LmxM.36.2470	0	0	0	61200000	63000000	53500000	20	20	20	25.867	25.9088	25.673	1.45857e+07	5.8163	10	50.995	0	50.229	1	1	1	3	4	2	LmxM.36.2470.1p1	>LmxM.36.2470.1p1 | transcript=LmxM.36.2470.1 | gene=LmxM.36.2470 | organism=Leishmania_mexicana_MHOM/GT/2001/U1103 | gene_product=acid phosphatase, putative | transcript_product=acid phosphatase, putative | location=LmxM.20:988988990325(+) | protein_len
zinc finger protein, putative	LmxM.34.3500	0	0	0	14500000	19000000	17900000	20	20	20	23.7895	24.1795	24.0935	4.46712e+06	4.02083	3	31.918	0.00026205	3.9327	0	1	1	1	1	2	LmxM.34.3500.1p1	>LmxM.34.3500.1p1 | transcript=LmxM.34.3500.1 | gene=LmxM.34.3500 | organism=Leishmania_mexicana_MHOM/GT/2001/U1103 | gene_product=zinc finger protein, putative | transcript_product=zinc finger protein, putative | location=LmxM.34:13263221327218() | pro
WD domain, Gbeta repeat/Sof1li	LmxM.34.3880	0	0	0	45600000	38900000	37400000	20	20	20	25.4425	25.2133	25.1565	4.53296e+07	5.27078	6	50.481	0	15.434	0	1	1	3	3	4	LmxM.34.3880.1p1	>LmxM.34.3880.1p1 | transcript=LmxM.34.3880.1 | gene=LmxM.34.3880 | organism=Leishmania_mexicana_MHOM/GT/2001/U1103 | gene_product=WD domain, Gbeta repeat/Sof1like domain containing protein, putative | transcript_product=WD domain, Gbeta repeat/Sof1li
		LIST OF DOWNREGULATED PROTEINS IN 4E1 ADDBACK COMPARED 4E1(-/-)
		LFQ intensity						Log2 of LFQ intensity
Protein name	Gene name	4E1KO1_1	4E1KO2_1	4E1KO3_1	AddBack1_1	AddBack2_1	AddBack3_1	4E1KO1_1_	4E1KO2_1_	4E1KO3_1_	AddBack1_1_	AddBack2_1_	AddBack3_1_	Student's Ttest pvalue 4E1KO_AddBack	Student's Ttest Difference 4E1KO_AddBack	Razor + unique peptides	Mol. weight [kDa]	Qvalue	Score	Razor + unique peptides 4E1KO1	Razor + unique peptides 4E1KO2	Razor + unique peptides 4E1KO3	Razor + unique peptides AddBack1	Razor + unique peptides AddBack2	Razor + unique peptides AddBack3	Majority protein IDs	Fasta headers
Hypothetical
hypothetical protein, conserved	LmxM.10.1060	34700000	87500000	134000000	0	0	0	25.0484	26.3828	26.9977	20	20	20	0.000435838	-6.14296	6	33.359	0	9.0929	1	4	5	1	0	0	LmxM.10.1060.1p1	>LmxM.10.1060.1p1 | transcript=LmxM.10.1060.1 | gene=LmxM.10.1060 | organism=Leishmania_mexicana_MHOM/GT/2001/U1103 | gene_product=hypothetical protein, conserved | transcript_product=hypothetical protein, conserved | location=LmxM.10:420872421840() | p
hypothetical protein, conserved	LmxM.25.1910	11600000	12000000	13300000	0	0	0	23.4676	23.5165	23.6649	20	20	20	4.67085e+07	-3.54969	2	37.871	0.0042423	2.1411	1	1	1	1	1	1	LmxM.25.1910.1p1	>LmxM.25.1910.1p1 | transcript=LmxM.25.1910.1 | gene=LmxM.25.1910 | organism=Leishmania_mexicana_MHOM/GT/2001/U1103 | gene_product=hypothetical protein, conserved | transcript_product=hypothetical protein, conserved | location=LmxM.25:726547727596() | p
hypothetical protein, conserved	LmxM.36.6050	187000000	189000000	190000000	56700000	53600000	49400000	27.4785	27.4938	27.5014	25.7568	25.6757	25.558	6.09255e+06	-1.8277	9	38.685	0	19.092	5	3	3	4	3	3	LmxM.36.6050.1p1	>LmxM.36.6050.1p1 | transcript=LmxM.36.6050.1 | gene=LmxM.36.6050 | organism=Leishmania_mexicana_MHOM/GT/2001/U1103 | gene_product=hypothetical protein, conserved | transcript_product=hypothetical protein, conserved | location=LmxM.20:22917272292722() |
hypothetical protein, conserved	LmxM.06.0250	362000000	468000000	512000000	57200000	60800000	65700000	28.4314	28.8019	28.9316	25.7695	25.8576	25.9694	5.8785e-05	-2.85615	13	30.98	0	91.035	8	11	12	4	4	5	LmxM.06.0250.1p1	>LmxM.06.0250.1p1 | transcript=LmxM.06.0250.1 | gene=LmxM.06.0250 | organism=Leishmania_mexicana_MHOM/GT/2001/U1103 | gene_product=hypothetical protein, conserved | transcript_product=hypothetical protein, conserved | location=LmxM.06:8049081326() | pro
hypothetical protein, conserved	LmxM.33.1280	215000000	212000000	244000000	82400000	55500000	86100000	27.6798	27.6595	27.8623	26.2961	25.726	26.3595	0.00161168	-1.60664	8	36.936	0	119.76	5	6	7	3	1	3	LmxM.33.1280.1p1	>LmxM.33.1280.1p1 | transcript=LmxM.33.1280.1 | gene=LmxM.33.1280 | organism=Leishmania_mexicana_MHOM/GT/2001/U1103 | gene_product=hypothetical protein, conserved | transcript_product=hypothetical protein, conserved | location=LmxM.33:550468551508() | p
hypothetical protein, conserved	LmxM.31.1130	152000000	125000000	117000000	0	14900000	0	27.1795	26.8974	26.8019	20	23.8288	20	0.0113725	-5.68332	3	170.36	0.0010111	3.2351	1	1	1	0	1	0	LmxM.31.1130.1p1	>LmxM.31.1130.1p1 | transcript=LmxM.31.1130.1 | gene=LmxM.31.1130 | organism=Leishmania_mexicana_MHOM/GT/2001/U1103 | gene_product=hypothetical protein, conserved | transcript_product=hypothetical protein, conserved | location=LmxM.31:435175440016(+) | p
hypothetical protein, conserved	LmxM.29.3320	243000000	218000000	295000000	89800000	45100000	82800000	27.8564	27.6998	28.1361	26.4202	25.4266	26.3031	0.00547817	-1.84744	11	38.906	0	29.004	8	8	8	4	2	3	LmxM.29.3320.1p1	>LmxM.29.3320.1p1 | transcript=LmxM.29.3320.1 | gene=LmxM.29.3320 | organism=Leishmania_mexicana_MHOM/GT/2001/U1103 | gene_product=hypothetical protein, conserved | transcript_product=hypothetical protein, conserved | location=LmxM.29:11838831184959(+) |
hypothetical protein, conserved	LmxM.33.0910	96800000	124000000	126000000	25400000	39300000	34600000	26.5285	26.8858	26.9088	24.5983	25.228	25.0443	0.00125146	-1.8175	3	19.562	0	140.89	2	2	2	1	2	2	LmxM.33.0910.1p1	>LmxM.33.0910.1p1 | transcript=LmxM.33.0910.1 | gene=LmxM.33.0910 | organism=Leishmania_mexicana_MHOM/GT/2001/U1103 | gene_product=hypothetical protein, conserved | transcript_product=hypothetical protein, conserved | location=LmxM.33:375498376001(+) | p
hypothetical protein, unknown function	LmxM.30.2780	23300000	26800000	27600000	0	0	0	24.4738	24.6757	24.7182	20	20	20	4.23412e+07	-4.62257	2	35.898	0	5.1833	1	1	1	0	0	0	LmxM.30.2780.1p1	>LmxM.30.2780.1p1 | transcript=LmxM.30.2780.1 | gene=LmxM.30.2780 | organism=Leishmania_mexicana_MHOM/GT/2001/U1103 | gene_product=hypothetical protein, unknown function | transcript_product=hypothetical protein, unknown function | location=LmxM.30:130091
hypothetical protein, conserved	LmxM.26.2490	71000000	64500000	89000000	0	0	0	26.0813	25.9428	26.4073	20	20	20	1.50826e+06	-6.14381	11	163.53	0	15.825	3	4	5	0	1	2	LmxM.26.2490.1p1	>LmxM.26.2490.1p1 | transcript=LmxM.26.2490.1 | gene=LmxM.26.2490 | organism=Leishmania_mexicana_MHOM/GT/2001/U1103 | gene_product=hypothetical protein, conserved | transcript_product=hypothetical protein, conserved | location=LmxM.26:943347947780(+) | p
hypothetical protein	LmxM.08_29.0300	21300000	25400000	27400000	0	0	0	24.3444	24.5983	24.7077	20	20	20	1.87048e+06	-4.55012	3	36.85	0.00051746	3.7154	1	2	2	0	0	0	LmxM.08_29.0300.1p1	>LmxM.08_29.0300.1p1 | transcript=LmxM.08_29.0300.1 | gene=LmxM.08_29.0300 | organism=Leishmania_mexicana_MHOM/GT/2001/U1103 | gene_product=hypothetical protein | transcript_product=hypothetical protein | location=LmxM.08:10521341053147(+) | protein_leng
hypothetical protein, unknown function	LmxM.27.1930	44300000	34700000	41100000	0	0	0	25.4008	25.0484	25.2926	20	20	20	9.31158e+07	-5.24729	2	39.308	0	11.446	2	1	1	0	0	0	LmxM.27.1930.1p1	>LmxM.27.1930.1p1 | transcript=LmxM.27.1930.1 | gene=LmxM.27.1930 | organism=Leishmania_mexicana_MHOM/GT/2001/U1103 | gene_product=hypothetical protein, unknown function | transcript_product=hypothetical protein, unknown function | location=LmxM.27:809028
hypothetical protein, conserved	LmxM.36.6680	18600000	18500000	17000000	0	0	0	24.1488	24.141	24.019	20	20	20	6.59596e+08	-4.10295	4	18.433	0	27.648	1	1	1	0	0	1	LmxM.36.6680.1p1	>LmxM.36.6680.1p1 | transcript=LmxM.36.6680.1 | gene=LmxM.36.6680 | organism=Leishmania_mexicana_MHOM/GT/2001/U1103 | gene_product=hypothetical protein, conserved | transcript_product=hypothetical protein, conserved | location=LmxM.20:25331732533658() |
hypothetical protein, conserved	LmxM.27.0200	13700000	14000000	17200000	0	0	0	23.7077	23.7389	24.0359	20	20	20	3.32914e+06	-3.8275	2	41.194	0.00026918	4.5287	1	2	1	0	0	0	LmxM.27.0200.1p1	>LmxM.27.0200.1p1 | transcript=LmxM.27.0200.1 | gene=LmxM.27.0200 | organism=Leishmania_mexicana_MHOM/GT/2001/U1103 | gene_product=hypothetical protein, conserved | transcript_product=hypothetical protein, conserved | location=LmxM.27:4557446692() | pro
hypothetical protein, conserved	LmxM.19.0750	18900000	35700000	19900000	0	0	0	24.1719	25.0894	24.2463	20	20	20	0.000106373	-4.50252	3	56.653	0	9.7217	2	1	1	0	0	0	LmxM.19.0750.1p1	>LmxM.19.0750.1p1 | transcript=LmxM.19.0750.1 | gene=LmxM.19.0750 | organism=Leishmania_mexicana_MHOM/GT/2001/U1103 | gene_product=hypothetical protein, conserved | transcript_product=hypothetical protein, conserved | location=LmxM.19:319930321504(+) | p
hypothetical protein, conserved	LmxM.21.0170	11300000	15600000	13600000	0	0	0	23.4298	23.895	23.6971	20	20	20	1.07747e-05	-3.67399	4	82.689	0.00027005	4.5809	1	1	1	1	0	0	LmxM.21.0170.1p1	>LmxM.21.0170.1p1 | transcript=LmxM.21.0170.1 | gene=LmxM.21.0170 | organism=Leishmania_mexicana_MHOM/GT/2001/U1103 | gene_product=hypothetical protein, conserved | transcript_product=hypothetical protein, conserved | location=LmxM.21:5304155335(+) | pro
hypothetical protein, conserved	LmxM.06.0990	66100000	114000000	47100000	0	0	0	25.9781	26.7645	25.4892	20	20	20	8.16916e-05	-6.07728	10	132.34	0	10.063	6	4	2	0	1	0	LmxM.06.0990.1p1	>LmxM.06.0990.1p1 | transcript=LmxM.06.0990.1 | gene=LmxM.06.0990 | organism=Leishmania_mexicana_MHOM/GT/2001/U1103 | gene_product=hypothetical protein, conserved | transcript_product=hypothetical protein, conserved | location=LmxM.06:392657396304(+) | p
hypothetical protein, conserved	LmxM.18.0310	18900000	24100000	18600000	0	0	0	24.1719	24.5225	24.1488	20	20	20	3.79778e+06	-4.28107	3	11.997	0.00051706	3.6637	1	2	1	1	1	1	LmxM.18.0310.1p1	>LmxM.18.0310.1p1 | transcript=LmxM.18.0310.1 | gene=LmxM.18.0310 | organism=Leishmania_mexicana_MHOM/GT/2001/U1103 | gene_product=hypothetical protein, conserved | transcript_product=hypothetical protein, conserved | location=LmxM.18:134210134518() | p
hypothetical protein, conserved	LmxM.13.1200	31400000	28500000	29300000	0	0	0	24.9043	24.7645	24.8044	20	20	20	3.30752e+08	-4.82437	5	21.587	0	6.4364	2	2	1	2	0	1	LmxM.13.1200.1p1	>LmxM.13.1200.1p1 | transcript=LmxM.13.1200.1 | gene=LmxM.13.1200 | organism=Leishmania_mexicana_MHOM/GT/2001/U1103 | gene_product=hypothetical protein, conserved | transcript_product=hypothetical protein, conserved | location=LmxM.13:385361385918() | p
hypothetical protein, conserved	LmxM.32.1490	13200000	27100000	31900000	0	0	0	23.654	24.6918	24.9271	20	20	20	0.000347946	-4.42429	5	357.04	0	4.8994	2	2	4	0	0	0	LmxM.32.1490.1p1	>LmxM.32.1490.1p1 | transcript=LmxM.32.1490.1 | gene=LmxM.32.1490 | organism=Leishmania_mexicana_MHOM/GT/2001/U1103 | gene_product=hypothetical protein, conserved | transcript_product=hypothetical protein, conserved | location=LmxM.32:587506597819(+) | p
hypothetical protein, conserved	LmxM.33.3570	109000000	165000000	103000000	0	0	0	26.6998	27.2979	26.6181	20	20	20	5.63741e+06	-6.8719	7	108.72	0	69.83	3	4	3	0	0	0	LmxM.33.3570.1p1	>LmxM.33.3570.1p1 | transcript=LmxM.33.3570.1 | gene=LmxM.33.3570 | organism=Leishmania_mexicana_MHOM/GT/2001/U1103 | gene_product=hypothetical protein, conserved | transcript_product=hypothetical protein, conserved | location=LmxM.33:13518111354843(+) |
hypothetical protein, conserved	LmxM.19.0490	842000000	487000000	302000000	84400000	77600000	103000000	29.6492	28.8593	28.17	26.3307	26.2096	26.6181	0.00485463	-2.50673	4	32.104	0	323.31	4	3	2	1	1	1	LmxM.19.0490.1p1	>LmxM.19.0490.1p1 | transcript=LmxM.19.0490.1 | gene=LmxM.19.0490 | organism=Leishmania_mexicana_MHOM/GT/2001/U1103 | gene_product=hypothetical protein, conserved | transcript_product=hypothetical protein, conserved | location=LmxM.19:187980188843(+) | p
hypothetical protein, conserved	LmxM.19.0270	126000000	137000000	187000000	41500000	30100000	48900000	26.9088	27.0296	27.4785	25.3066	24.8433	25.5433	0.00208327	-1.9079	9	100.28	0	19.465	6	6	8	2	2	3	LmxM.19.0270.1p1	>LmxM.19.0270.1p1 | transcript=LmxM.19.0270.1 | gene=LmxM.19.0270 | organism=Leishmania_mexicana_MHOM/GT/2001/U1103 | gene_product=hypothetical protein, conserved | transcript_product=hypothetical protein, conserved | location=LmxM.19:9093093809(+) | pro
hypothetical protein, conserved	LmxM.17.0410	1320000000	1080000000	1100000000	207000000	247000000	238000000	30.2979	30.0084	30.0349	27.6251	27.8799	27.8264	4.19205e-05	-2.33659	33	114.38	0	284.39	25	26	26	10	12	11	LmxM.17.0410.1p1	>LmxM.17.0410.1p1 | transcript=LmxM.17.0410.1 | gene=LmxM.17.0410 | organism=Leishmania_mexicana_MHOM/GT/2001/U1103 | gene_product=hypothetical protein, conserved | transcript_product=hypothetical protein, conserved | location=LmxM.17:186928190134() | p
hypothetical protein, conserved	LmxM.16.1150	197000000	205000000	228000000	63600000	31800000	54800000	27.5536	27.611	27.7645	25.9225	24.9225	25.7077	0.00237953	-2.12547	4	29.11	0	5.0187	1	1	1	2	3	2	LmxM.16.1150.1p1	>LmxM.16.1150.1p1 | transcript=LmxM.16.1150.1 | gene=LmxM.16.1150 | organism=Leishmania_mexicana_MHOM/GT/2001/U1103 | gene_product=hypothetical protein, conserved | transcript_product=hypothetical protein, conserved | location=LmxM.16:444272445000() | p
hypothetical protein, conserved	LmxM.26.0630	80400000	91000000	152000000	32200000	32200000	31300000	26.2607	26.4394	27.1795	24.9406	24.9406	24.8997	0.00379896	-1.69959	8	45.238	0	14.01	3	4	5	3	2	2	LmxM.26.0630.1p1	>LmxM.26.0630.1p1 | transcript=LmxM.26.0630.1 | gene=LmxM.26.0630 | organism=Leishmania_mexicana_MHOM/GT/2001/U1103 | gene_product=hypothetical protein, conserved | transcript_product=hypothetical protein, conserved | location=LmxM.26:162794164038() | p
hypothetical protein, conserved	LmxM.25.2040	186000000	210000000	230000000	36900000	61900000	27800000	27.4707	27.6458	27.7771	25.1371	25.8834	24.7286	0.00242575	-2.38149	9	43.372	0	87.492	7	7	9	3	3	1	LmxM.25.2040.1p1	>LmxM.25.2040.1p1 | transcript=LmxM.25.2040.1 | gene=LmxM.25.2040 | organism=Leishmania_mexicana_MHOM/GT/2001/U1103 | gene_product=hypothetical protein, conserved | transcript_product=hypothetical protein, conserved | location=LmxM.25:767979769130() | p
hypothetical protein, conserved	LmxM.13.1550	149000000	176000000	198000000	51700000	21100000	59600000	27.1507	27.391	27.5609	25.6237	24.3307	25.8288	0.012117	-2.10648	10	124.52	0	21.553	6	6	8	2	1	2	LmxM.13.1550.1p1	>LmxM.13.1550.1p1 | transcript=LmxM.13.1550.1 | gene=LmxM.13.1550 | organism=Leishmania_mexicana_MHOM/GT/2001/U1103 | gene_product=hypothetical protein, conserved | transcript_product=hypothetical protein, conserved | location=LmxM.13:536701540249() | p
hypothetical protein	LmxM.29.2621	24900000	32200000	36900000	0	0	10500000	24.5696	24.9406	25.1371	20	20	23.3239	0.028072	-3.77448	2	24.396	0	7.7506	2	2	2	0	0	1	LmxM.29.2621.1p1	>LmxM.29.2621.1p1 | transcript=LmxM.29.2621.1 | gene=LmxM.29.2621 | organism=Leishmania_mexicana_MHOM/GT/2001/U1103 | gene_product=hypothetical protein | transcript_product=hypothetical protein | location=LmxM.29:965313965993() | protein_length=226 | se
hypothetical protein, conserved	LmxM.36.1580	15100000	19200000	15700000	0	0	0	23.848	24.1946	23.9043	20	20	20	3.15688e+06	-3.9823	6	199.57	0	7.0506	2	3	3	0	0	0	LmxM.36.1580.1p1	>LmxM.36.1580.1p1 | transcript=LmxM.36.1580.1 | gene=LmxM.36.1580 | organism=Leishmania_mexicana_MHOM/GT/2001/U1103 | gene_product=hypothetical protein, conserved | transcript_product=hypothetical protein, conserved | location=LmxM.20:592822598308() | p
hypothetical protein, conserved	LmxM.16.0700	35100000	34600000	26900000	0	0	0	25.065	25.0443	24.6811	20	20	20	2.44132e+06	-4.93011	3	88.32	0	14.617	2	1	1	0	0	0	LmxM.16.0700.1p1	>LmxM.16.0700.1p1 | transcript=LmxM.16.0700.1 | gene=LmxM.16.0700 | organism=Leishmania_mexicana_MHOM/GT/2001/U1103 | gene_product=hypothetical protein, conserved | transcript_product=hypothetical protein, conserved | location=LmxM.16:237926240463() | p
hypothetical protein, conserved	LmxM.06.0420	159000000	259000000	139000000	0	0	0	27.2445	27.9484	27.0505	20	20	20	1.08926e-05	-7.41445	4	58.564	0	16.336	3	4	3	0	0	0	LmxM.06.0420.1p1	>LmxM.06.0420.1p1 | transcript=LmxM.06.0420.1 | gene=LmxM.06.0420 | organism=Leishmania_mexicana_MHOM/GT/2001/U1103 | gene_product=hypothetical protein, conserved | transcript_product=hypothetical protein, conserved | location=LmxM.06:142401144083(+) | p
hypothetical protein, unknown function	LmxM.30.2450	55400000	49000000	54100000	0	0	0	25.7234	25.5463	25.6891	20	20	20	5.08038e+08	-5.65293	3	22.861	0.001003	3.0933	3	2	2	0	0	0	LmxM.30.2450.1p1	>LmxM.30.2450.1p1 | transcript=LmxM.30.2450.1 | gene=LmxM.30.2450 | organism=Leishmania_mexicana_MHOM/GT/2001/U1103 | gene_product=hypothetical protein, unknown function | transcript_product=hypothetical protein, unknown function | location=LmxM.30:118397
hypothetical protein, unknown function	LmxM.27.1350	56300000	74800000	79700000	0	0	0	25.7466	26.1565	26.2481	20	20	20	2.51862e+06	-6.05041	3	29.159	0	49.443	2	3	3	0	0	0	LmxM.27.1350.1p1	>LmxM.27.1350.1p1 | transcript=LmxM.27.1350.1 | gene=LmxM.27.1350 | organism=Leishmania_mexicana_MHOM/GT/2001/U1103 | gene_product=hypothetical protein, unknown function | transcript_product=hypothetical protein, unknown function | location=LmxM.27:545632
hypothetical protein, conserved	LmxM.17.1375	31100000	24100000	18900000	0	0	0	24.8904	24.5225	24.1719	20	20	20	2.60585e-05	-4.52827	3	14.495	0.00026344	4.0199	2	2	1	0	1	0	LmxM.17.1375.1p1	>LmxM.17.1375.1p1 | transcript=LmxM.17.1375.1 | gene=LmxM.17.1375 | organism=Leishmania_mexicana_MHOM/GT/2001/U1103 | gene_product=hypothetical protein, conserved | transcript_product=hypothetical protein, conserved | location=LmxM.17:626700627089(+) | p
hypothetical protein, conserved	LmxM.09.0020	26500000	26600000	22600000	0	0	0	24.6595	24.6649	24.4298	20	20	20	4.88405e+07	-4.58474	3	68.971	0	4.7531	1	1	2	0	0	1	LmxM.09.0020.1p1	>LmxM.09.0020.1p1 | transcript=LmxM.09.0020.1 | gene=LmxM.09.0020 | organism=Leishmania_mexicana_MHOM/GT/2001/U1103 | gene_product=hypothetical protein, conserved | transcript_product=hypothetical protein, conserved | location=LmxM.09:65368395(+) | prote
hypothetical protein, conserved	LmxM.08.0920	24500000	21700000	34500000	0	0	0	24.5463	24.3712	25.0401	20	20	20	2.03473e-05	-4.65252	3	22.221	0.0017094	2.6575	2	2	1	0	1	0	LmxM.08.0920.1p1	>LmxM.08.0920.1p1 | transcript=LmxM.08.0920.1 | gene=LmxM.08.0920 | organism=Leishmania_mexicana_MHOM/GT/2001/U1103 | gene_product=hypothetical protein, conserved | transcript_product=hypothetical protein, conserved | location=LmxM.08:15432891543903() |
hypothetical protein, conserved	LmxM.27.2600	15100000	14800000	16000000	8460000	0	0	23.848	23.8191	23.9316	23.0122	20	20	0.0464457	-2.86216	4	65.534	0.0012463	2.9569	1	2	1	2	2	1	LmxM.27.2600.1p1	>LmxM.27.2600.1p1 | transcript=LmxM.27.2600.1 | gene=LmxM.27.2600 | organism=Leishmania_mexicana_MHOM/GT/2001/U1103 | gene_product=hypothetical protein, conserved | transcript_product=hypothetical protein, conserved | location=LmxM.27:10412531043067(+) |
hypothetical protein, conserved	LmxM.32.2670	27500000	23500000	26000000	0	0	0	24.7129	24.4862	24.632	20	20	20	2.57045e+07	-4.61036	3	132.98	0	10.786	2	1	2	0	0	0	LmxM.32.2670.1p1	>LmxM.32.2670.1p1 | transcript=LmxM.32.2670.1 | gene=LmxM.32.2670 | organism=Leishmania_mexicana_MHOM/GT/2001/U1103 | gene_product=hypothetical protein, conserved | transcript_product=hypothetical protein, conserved | location=LmxM.32:10639381067636(+) |
hypothetical protein, conserved	LmxM.13.0580	88600000	98300000	44100000	0	0	0	26.4008	26.5507	25.3943	20	20	20	7.28368e-05	-6.11526	7	162.06	0	83.545	4	6	4	0	1	1	LmxM.13.0580.1p1	>LmxM.13.0580.1p1 | transcript=LmxM.13.0580.1 | gene=LmxM.13.0580 | organism=Leishmania_mexicana_MHOM/GT/2001/U1103 | gene_product=hypothetical protein, conserved | transcript_product=hypothetical protein, conserved | location=LmxM.13:161774166435(+) | p
hypothetical protein, conserved	LmxM.29.0090	1810000000	2010000000	1690000000	301000000	436000000	356000000	30.7533	30.9045	30.6544	28.1652	28.6998	28.4073	0.000162621	-2.34667	19	27.604	0	38.155	10	13	11	7	8	7	LmxM.29.0090.1p1	>LmxM.29.0090.1p1 | transcript=LmxM.29.0090.1 | gene=LmxM.29.0090 | organism=Leishmania_mexicana_MHOM/GT/2001/U1103 | gene_product=hypothetical protein, conserved | transcript_product=hypothetical protein, conserved | location=LmxM.29:2349224178() | pro
hypothetical protein, conserved	LmxM.34.3630	91900000	79100000	208000000	34100000	30400000	38100000	26.4536	26.2372	27.632	25.0233	24.8576	25.1833	0.0167832	-1.75287	7	66.552	0	16.566	3	3	6	1	2	1	LmxM.34.3630.1p1	>LmxM.34.3630.1p1 | transcript=LmxM.34.3630.1 | gene=LmxM.34.3630 | organism=Leishmania_mexicana_MHOM/GT/2001/U1103 | gene_product=hypothetical protein, conserved | transcript_product=hypothetical protein, conserved | location=LmxM.34:13748581376720() |
hypothetical protein, conserved	LmxM.24.0190	86500000	71000000	60700000	17300000	17800000	30600000	26.3662	26.0813	25.8552	24.0443	24.0854	24.867	0.00443866	-1.76868	6	90.588	0	15.19	1	1	1	2	2	3	LmxM.24.0190.1p1	>LmxM.24.0190.1p1 | transcript=LmxM.24.0190.1 | gene=LmxM.24.0190 | organism=Leishmania_mexicana_MHOM/GT/2001/U1103 | gene_product=hypothetical protein, conserved | transcript_product=hypothetical protein, conserved | location=LmxM.24:3674939190(+) | pro
hypothetical protein, conserved	LmxM.29.2570	73800000	97100000	83800000	22500000	29000000	27500000	26.1371	26.533	26.3204	24.4234	24.7895	24.7129	0.000453351	-1.68821	11	46.133	0	16.288	4	6	5	3	2	2	LmxM.29.2570.1p1	>LmxM.29.2570.1p1 | transcript=LmxM.29.2570.1 | gene=LmxM.29.2570 | organism=Leishmania_mexicana_MHOM/GT/2001/U1103 | gene_product=hypothetical protein, conserved | transcript_product=hypothetical protein, conserved | location=LmxM.29:943156944385() | p
hypothetical protein, conserved	LmxM.33.1170	517000000	449000000	568000000	85400000	101000000	80000000	28.9456	28.7421	29.0813	26.3477	26.5898	26.2535	5.62879e-05	-2.52601	26	74.774	0	160.62	14	13	14	3	5	5	LmxM.33.1170.1p1	>LmxM.33.1170.1p1 | transcript=LmxM.33.1170.1 | gene=LmxM.33.1170 | organism=Leishmania_mexicana_MHOM/GT/2001/U1103 | gene_product=hypothetical protein, conserved | transcript_product=hypothetical protein, conserved | location=LmxM.33:501736503736() | p
hypothetical protein, conserved	LmxM.06.0670	113000000	232000000	180000000	27000000	25400000	28600000	26.7517	27.7895	27.4234	24.6865	24.5983	24.7695	0.00102065	-2.63681	10	135.61	0	41.694	4	7	6	1	2	1	LmxM.06.0670.1p1	>LmxM.06.0670.1p1 | transcript=LmxM.06.0670.1 | gene=LmxM.06.0670 | organism=Leishmania_mexicana_MHOM/GT/2001/U1103 | gene_product=hypothetical protein, conserved | transcript_product=hypothetical protein, conserved | location=LmxM.06:240100244098(+) | p
hypothetical protein, conserved	LmxM.10.0790	455000000	497000000	532000000	116000000	127000000	138000000	28.7613	28.8887	28.9869	26.7895	26.9203	27.0401	3.591e-05	-1.96231	5	25.937	0	24.026	4	4	4	1	1	1	LmxM.10.0790.1p1	>LmxM.10.0790.1p1 | transcript=LmxM.10.0790.1 | gene=LmxM.10.0790 | organism=Leishmania_mexicana_MHOM/GT/2001/U1103 | gene_product=hypothetical protein, conserved | transcript_product=hypothetical protein, conserved | location=LmxM.10:333292333957() | p
hypothetical protein, conserved	LmxM.28.0340	26400000	44600000	37300000	0	0	0	24.654	25.4105	25.1527	20	20	20	2.17518e-05	-5.07242	5	123.65	0	4.7327	2	3	2	0	1	0	LmxM.28.0340.1p1	>LmxM.28.0340.1p1 | transcript=LmxM.28.0340.1 | gene=LmxM.28.0340 | organism=Leishmania_mexicana_MHOM/GT/2001/U1103 | gene_product=hypothetical protein, conserved | transcript_product=hypothetical protein, conserved | location=LmxM.28:101881105342(+) | p
hypothetical protein, conserved	LmxM.11.0710	11200000	12700000	12600000	0	0	0	23.417	23.5983	23.5869	20	20	20	4.53806e+07	-3.53408	3	53.261	0.001017	3.3164	1	1	1	0	0	0	LmxM.11.0710.1p1	>LmxM.11.0710.1p1 | transcript=LmxM.11.0710.1 | gene=LmxM.11.0710 | organism=Leishmania_mexicana_MHOM/GT/2001/U1103 | gene_product=hypothetical protein, conserved | transcript_product=hypothetical protein, conserved | location=LmxM.11:269473270885(+) | p
hypothetical protein, conserved	LmxM.06.0330	41300000	50400000	48300000	0	0	0	25.2996	25.5869	25.5255	20	20	20	3.8921e-07	-5.47069	5	129.17	0	11.068	2	3	2	0	1	2	LmxM.06.0330.1p1	>LmxM.06.0330.1p1 | transcript=LmxM.06.0330.1 | gene=LmxM.06.0330 | organism=Leishmania_mexicana_MHOM/GT/2001/U1103 | gene_product=hypothetical protein, conserved | transcript_product=hypothetical protein, conserved | location=LmxM.06:110303113860() | p
hypothetical protein, conserved	LmxM.30.1080	16100000	16900000	16000000	0	0	0	23.9406	24.0105	23.9316	20	20	20	9.45e+09	-3.96088	2	94.117	0.00051387	3.5745	1	1	1	0	0	0	LmxM.30.1080.1p1	>LmxM.30.1080.1p1 | transcript=LmxM.30.1080.1 | gene=LmxM.30.1080 | organism=Leishmania_mexicana_MHOM/GT/2001/U1103 | gene_product=hypothetical protein, conserved | transcript_product=hypothetical protein, conserved | location=LmxM.30:416709419624() | p
hypothetical protein, conserved	LmxM.34.1400	17300000	18600000	18100000	0	0	0	24.0443	24.1488	24.1095	20	20	20	1.83105e+08	-4.10085	3	26.577	0.0010106	3.2333	1	1	2	0	0	0	LmxM.34.1400.1p1	>LmxM.34.1400.1p1 | transcript=LmxM.34.1400.1 | gene=LmxM.34.1400 | organism=Leishmania_mexicana_MHOM/GT/2001/U1103 | gene_product=hypothetical protein, conserved | transcript_product=hypothetical protein, conserved | location=LmxM.34:521242521940(+) | p
hypothetical protein, conserved	LmxM.07.0390	12200000	12700000	13400000	0	0	0	23.5404	23.5983	23.6757	20	20	20	8.38932e+08	-3.60481	6	93.983	0	13.15	2	1	1	1	0	1	LmxM.07.0390.1p1	>LmxM.07.0390.1p1 | transcript=LmxM.07.0390.1 | gene=LmxM.07.0390 | organism=Leishmania_mexicana_MHOM/GT/2001/U1103 | gene_product=hypothetical protein, conserved | transcript_product=hypothetical protein, conserved | location=LmxM.07:177494180181() | p
hypothetical protein	LmxM.30.0850	42700000	36800000	40900000	0	0	0	25.3477	25.1332	25.2856	20	20	20	1.29616e+07	-5.25551	3	33.534	0	6.4039	1	2	2	0	0	0	LmxM.30.0850.1p1;LmxM.30.0770.1p1	>LmxM.30.0850.1p1 | transcript=LmxM.30.0850.1 | gene=LmxM.30.0850 | organism=Leishmania_mexicana_MHOM/GT/2001/U1103 | gene_product=hypothetical protein | transcript_product=hypothetical protein | location=LmxM.30:315608316489() | protein_length=293 | se
hypothetical protein, conserved	LmxM.14.0391	72600000	76200000	91700000	0	0	0	26.1135	26.1833	26.4504	20	20	20	4.36539e+07	-6.24906	4	34.626	0.0010199	3.3963	3	2	3	0	0	0	LmxM.14.0391.1p1;LmxM.14.0400.1p1;LmxM.14.0390.1p1	>LmxM.14.0391.1p1 | transcript=LmxM.14.0391.1 | gene=LmxM.14.0391 | organism=Leishmania_mexicana_MHOM/GT/2001/U1103 | gene_product=hypothetical protein, conserved | transcript_product=hypothetical protein, conserved | location=LmxM.14:129736130668(+) | p
hypothetical protein, conserved	LmxM.04.0260	33900000	42000000	38900000	0	0	0	25.0148	25.3239	25.2133	20	20	20	5.54324e+07	-5.18398	3	27.6	0.00026406	4.063	2	1	1	1	0	1	LmxM.04.0260.1p1	>LmxM.04.0260.1p1 | transcript=LmxM.04.0260.1 | gene=LmxM.04.0260 | organism=Leishmania_mexicana_MHOM/GT/2001/U1103 | gene_product=hypothetical protein, conserved | transcript_product=hypothetical protein, conserved | location=LmxM.04:7568776490(+) | pro
hypothetical protein, unknown function	LmxM.27.0640	16000000	17200000	19400000	0	0	0	23.9316	24.0359	24.2096	20	20	20	9.52472e+07	-4.05901	3	35.216	0.0073614	1.8573	3	1	1	0	0	0	LmxM.27.0640.1p1	>LmxM.27.0640.1p1 | transcript=LmxM.27.0640.1 | gene=LmxM.27.0640 | organism=Leishmania_mexicana_MHOM/GT/2001/U1103 | gene_product=hypothetical protein, unknown function | transcript_product=hypothetical protein, unknown function | location=LmxM.27:239412
hypothetical protein, conserved	LmxM.28.0060	275000000	206000000	298000000	0	0	0	28.0349	27.6181	28.1507	20	20	20	1.03307e+06	-7.93455	8	51.714	0	8.2565	3	1	3	0	0	0	LmxM.28.0060.1p1	>LmxM.28.0060.1p1 | transcript=LmxM.28.0060.1 | gene=LmxM.28.0060 | organism=Leishmania_mexicana_MHOM/GT/2001/U1103 | gene_product=hypothetical protein, conserved | transcript_product=hypothetical protein, conserved | location=LmxM.28:1411515572(+) | pro
hypothetical protein, conserved	LmxM.31.3290	28300000	31100000	38700000	0	0	0	24.7543	24.8904	25.2058	20	20	20	3.1801e-06	-4.95018	4	26.732	0	9.2129	1	2	1	0	0	2	LmxM.31.3290.1p1	>LmxM.31.3290.1p1 | transcript=LmxM.31.3290.1 | gene=LmxM.31.3290 | organism=Leishmania_mexicana_MHOM/GT/2001/U1103 | gene_product=hypothetical protein, conserved | transcript_product=hypothetical protein, conserved | location=LmxM.31:13075051308227(+) |
hypothetical protein, conserved	LmxM.27.0440	17600000	22800000	18400000	0	0	0	24.0691	24.4425	24.1332	20	20	20	3.34228e+06	-4.21493	2	61.707	0.00026385	4.0445	1	1	1	0	0	0	LmxM.27.0440.1p1	>LmxM.27.0440.1p1 | transcript=LmxM.27.0440.1 | gene=LmxM.27.0440 | organism=Leishmania_mexicana_MHOM/GT/2001/U1103 | gene_product=hypothetical protein, conserved | transcript_product=hypothetical protein, conserved | location=LmxM.27:122558124228(+) | p
hypothetical protein, conserved	LmxM.24.1760	16900000	16100000	13200000	0	0	0	24.0105	23.9406	23.654	20	20	20	3.76979e+06	-3.86837	2	28.743	0.0035672	2.2475	1	1	2	0	0	0	LmxM.24.1760.1p1	>LmxM.24.1760.1p1 | transcript=LmxM.24.1760.1 | gene=LmxM.24.1760 | organism=Leishmania_mexicana_MHOM/GT/2001/U1103 | gene_product=hypothetical protein, conserved | transcript_product=hypothetical protein, conserved | location=LmxM.24:660128660940() | p
hypothetical protein, conserved	LmxM.04.1220	39000000	33200000	48000000	0	0	0	25.217	24.9847	25.5165	20	20	20	4.44578e+06	-5.23939	5	119.46	0	7.7831	1	2	1	0	0	1	LmxM.04.1220.1p1	>LmxM.04.1220.1p1 | transcript=LmxM.04.1220.1 | gene=LmxM.04.1220 | organism=Leishmania_mexicana_MHOM/GT/2001/U1103 | gene_product=hypothetical protein, conserved | transcript_product=hypothetical protein, conserved | location=LmxM.04:428918432064() | p
hypothetical protein	LmxM.08.0270	60200000	40300000	42900000	0	0	0	25.8433	25.2643	25.3545	20	20	20	6.87546e+06	-5.48734	4	87.85	0	6.7888	3	2	3	0	0	0	LmxM.08.0270.1p1	>LmxM.08.0270.1p1 | transcript=LmxM.08.0270.1 | gene=LmxM.08.0270 | organism=Leishmania_mexicana_MHOM/GT/2001/U1103 | gene_product=hypothetical protein | transcript_product=hypothetical protein | location=LmxM.08:12521451254646(+) | protein_length=833 |
hypothetical protein, conserved	LmxM.11.0370	24000000	20800000	29700000	0	0	0	24.5165	24.3101	24.824	20	20	20	6.90421e+06	-4.55019	2	67.63	0.0017263	2.7822	1	2	1	0	0	0	LmxM.11.0370.1p1	>LmxM.11.0370.1p1 | transcript=LmxM.11.0370.1 | gene=LmxM.11.0370 | organism=Leishmania_mexicana_MHOM/GT/2001/U1103 | gene_product=hypothetical protein, conserved | transcript_product=hypothetical protein, conserved | location=LmxM.11:114697116544(+) | p
hypothetical protein, conserved	LmxM.13.1030	43800000	29300000	39200000	0	0	0	25.3844	24.8044	25.2243	20	20	20	7.64701e+06	-5.13773	4	38.196	0.0033485	2.3245	1	1	2	0	0	0	LmxM.13.1030.1p1	>LmxM.13.1030.1p1 | transcript=LmxM.13.1030.1 | gene=LmxM.13.1030 | organism=Leishmania_mexicana_MHOM/GT/2001/U1103 | gene_product=hypothetical protein, conserved | transcript_product=hypothetical protein, conserved | location=LmxM.13:324901325992() | p
hypothetical protein, conserved	LmxM.32.0890	29500000	59400000	39800000	0	0	0	24.8142	25.824	25.2463	20	20	20	5.47592e-05	-5.29481	2	13.14	0.0005152	3.6033	2	2	1	0	0	0	LmxM.32.0890.1p1	>LmxM.32.0890.1p1 | transcript=LmxM.32.0890.1 | gene=LmxM.32.0890 | organism=Leishmania_mexicana_MHOM/GT/2001/U1103 | gene_product=hypothetical protein, conserved | transcript_product=hypothetical protein, conserved | location=LmxM.32:306497306841(+) | p
hypothetical protein, conserved	LmxM.11.0860	25200000	27100000	14500000	0	0	0	24.5869	24.6918	23.7895	20	20	20	0.000106694	-4.35609	5	187.73	0	11.807	3	2	3	0	0	1	LmxM.11.0860.1p1	>LmxM.11.0860.1p1 | transcript=LmxM.11.0860.1 | gene=LmxM.11.0860 | organism=Leishmania_mexicana_MHOM/GT/2001/U1103 | gene_product=hypothetical protein, conserved | transcript_product=hypothetical protein, conserved | location=LmxM.11:323953329244(+) | p
															-274.91
Metabollic and Mitochondrial Proteins
betalactamase, putative	LmxM.28.2800	44700000	41400000	9610000	0	0	0	25.4138	25.3031	23.1961	20	20	20	0.00301201	-4.63767	4	55.633	0	9.3241	2	3	2	0	0	0	LmxM.28.2800.1p1	>LmxM.28.2800.1p1 | transcript=LmxM.28.2800.1 | gene=LmxM.28.2800 | organism=Leishmania_mexicana_MHOM/GT/2001/U1103 | gene_product=betalactamase, putative | transcript_product=betalactamase, putative | location=LmxM.28:10533931054889() | protein_lengt
methylmalonylcoa epimeraselike protein	LmxM.26.0020	76800000	141000000	139000000	0	7300000	0	26.1946	27.0711	27.0505	20	22.7995	20	0.00393644	-5.83892	6	16.408	0	12.982	4	4	5	0	1	1	LmxM.26.0020.1p1	>LmxM.26.0020.1p1 | transcript=LmxM.26.0020.1 | gene=LmxM.26.0020 | organism=Leishmania_mexicana_MHOM/GT/2001/U1103 | gene_product=methylmalonylcoa epimeraselike protein | transcript_product=methylmalonylcoa epimeraselike protein | location=LmxM.26:47
mitochondrial translocase subunit, putative	LmxM.24.0720	68700000	72200000	43900000	21200000	0	0	26.0338	26.1055	25.3877	24.3376	20	20	0.0398021	-4.39649	4	10.173	0	8.1745	2	2	3	2	0	1	LmxM.24.0720.1p1	>LmxM.24.0720.1p1 | transcript=LmxM.24.0720.1 | gene=LmxM.24.0720 | organism=Leishmania_mexicana_MHOM/GT/2001/U1103 | gene_product=mitochondrial translocase subunit, putative | transcript_product=mitochondrial translocase subunit, putative | location=LmxM
oxidoreductaselike protein	LmxM.13.0720	375000000	413000000	199000000	77000000	62900000	40800000	28.4823	28.6216	27.5682	26.1984	25.9066	25.2821	0.00471383	-2.42837	14	37.138	0	75.025	8	10	8	2	3	2	LmxM.13.0720.1p1	>LmxM.13.0720.1p1 | transcript=LmxM.13.0720.1 | gene=LmxM.13.0720 | organism=Leishmania_mexicana_MHOM/GT/2001/U1103 | gene_product=oxidoreductaselike protein | transcript_product=oxidoreductaselike protein | location=LmxM.13:212850213887() | protein_l
dihydroxyacetone phosphate acyltransferase, putati	LmxM.33.1090	918000000	2560000000	1930000000	398000000	524000000	732000000	29.7739	31.2535	30.846	28.5682	28.965	29.4473	0.0328087	-1.63097	21	154.12	0	68.478	6	7	7	6	8	7	LmxM.33.1090.1p1	>LmxM.33.1090.1p1 | transcript=LmxM.33.1090.1 | gene=LmxM.33.1090 | organism=Leishmania_mexicana_MHOM/GT/2001/U1103 | gene_product=dihydroxyacetone phosphate acyltransferase, putative | transcript_product=dihydroxyacetone phosphate acyltransferase, putati
GIPL galf transferase, putative	LmxM.31.3990	398000000	408000000	409000000	130000000	199000000	55100000	28.5682	28.604	28.6075	26.9539	27.5682	25.7155	0.0275363	-1.84734	22	67.083	0	82.051	10	12	11	6	8	5	LmxM.31.3990.1p1	>LmxM.31.3990.1p1 | transcript=LmxM.31.3990.1 | gene=LmxM.31.3990 | organism=Leishmania_mexicana_MHOM/GT/2001/U1103 | gene_product=GIPL galf transferase, putative | transcript_product=GIPL galf transferase, putative | location=LmxM.31:15206701522436(+) |
4coumarate:coa ligaselike protein	LmxM.19.1005	1630000000	1680000000	1310000000	468000000	428000000	412000000	30.6022	30.6458	30.2869	28.8019	28.673	28.6181	0.000133244	-1.81397	26	72.039	0	156.12	22	22	22	11	9	11	LmxM.19.1005.1p1	>LmxM.19.1005.1p1 | transcript=LmxM.19.1005.1 | gene=LmxM.19.1005 | organism=Leishmania_mexicana_MHOM/GT/2001/U1103 | gene_product=4coumarate:coa ligaselike protein | transcript_product=4coumarate:coa ligaselike protein | location=LmxM.19:39000039198
glutamate dehydrogenase, putative	LmxM.28.2910	214000000	201000000	152000000	41100000	48100000	47500000	27.673	27.5826	27.1795	25.2926	25.5195	25.5014	0.000265326	-2.04052	14	49.079	0	65.518	11	9	9	5	3	3	LmxM.28.2910.1p1	>LmxM.28.2910.1p1 | transcript=LmxM.28.2910.1 | gene=LmxM.28.2910 | organism=Leishmania_mexicana_MHOM/GT/2001/U1103 | gene_product=glutamate dehydrogenase, putative | transcript_product=glutamate dehydrogenase, putative | location=LmxM.28:10951131096471(
phosphatidylserine synthase, putative	LmxM.14.1200	20500000	25500000	23100000	0	0	0	24.2891	24.604	24.4614	20	20	20	1.04633e+06	-4.4515	5	60.291	0.00027152	4.7212	2	2	2	2	1	0	LmxM.14.1200.1p1	>LmxM.14.1200.1p1 | transcript=LmxM.14.1200.1 | gene=LmxM.14.1200 | organism=Leishmania_mexicana_MHOM/GT/2001/U1103 | gene_product=phosphatidylserine synthase, putative | transcript_product=phosphatidylserine synthase, putative | location=LmxM.14:5076515
argininosuccinate synthase, putative	LmxM.23.0260	312000000	311000000	267000000	93100000	100000000	87500000	28.217	28.2123	27.9923	26.4723	26.5754	26.3828	5.66762e-05	-1.6637	14	46.534	0	51.502	11	10	8	4	5	5	LmxM.23.0260.1p1	>LmxM.23.0260.1p1 | transcript=LmxM.23.0260.1 | gene=LmxM.23.0260 | organism=Leishmania_mexicana_MHOM/GT/2001/U1103 | gene_product=argininosuccinate synthase, putative | transcript_product=argininosuccinate synthase, putative | location=LmxM.23:937829504
phosphopantothenatecysteine ligase, putative | locatio	LmxM.25.1900	125000000	145000000	84300000	17000000	0	6910000	26.8974	27.1115	26.329	24.019	20	22.7203	0.0198489	-4.53286	8	43.002	0	20.856	7	6	5	2	1	1	LmxM.25.1900.1p1	>LmxM.25.1900.1p1 | transcript=LmxM.25.1900.1 | gene=LmxM.25.1900 | organism=Leishmania_mexicana_MHOM/GT/2001/U1103 | gene_product=phosphopantothenatecysteine ligase, putative | transcript_product=phosphopantothenatecysteine ligase, putative | locatio
xylulokinase, putative	LmxM.36.0260	35700000	32900000	44100000	0	0	0	25.0894	24.9716	25.3943	20	20	20	2.13421e+06	-5.15176	4	53.708	0	5.3907	2	2	2	0	0	0	LmxM.36.0260.1p1	>LmxM.36.0260.1p1 | transcript=LmxM.36.0260.1 | gene=LmxM.36.0260 | organism=Leishmania_mexicana_MHOM/GT/2001/U1103 | gene_product=xylulokinase, putative | transcript_product=xylulokinase, putative | location=LmxM.20:7175773220() | protein_length=487 |
RabGTPaseTBC domain containing protein, putative |	LmxM.22.0520	73800000	82700000	86400000	19600000	18000000	14400000	26.1371	26.3014	26.3645	24.2243	24.1015	23.7796	0.000115379	-2.23254	6	120.59	0	12.176	4	4	5	1	1	1	LmxM.22.0520.1p1	>LmxM.22.0520.1p1 | transcript=LmxM.22.0520.1 | gene=LmxM.22.0520 | organism=Leishmania_mexicana_MHOM/GT/2001/U1103 | gene_product=RabGTPaseTBC domain containing protein, putative | transcript_product=RabGTPaseTBC domain containing protein, putative |
L2hydroxyglutarate dehydrogenase, mitocho	LmxM.36.5460	480000000	518000000	491000000	0	7120000	6460000	28.8385	28.9484	28.8711	20	22.7634	22.6231	0.00139895	-7.09048	13	57.376	0	28.991	13	12	13	0	1	2	LmxM.36.5460.1p1	>LmxM.36.5460.1p1 | transcript=LmxM.36.5460.1 | gene=LmxM.36.5460 | organism=Leishmania_mexicana_MHOM/GT/2001/U1103 | gene_product=L2hydroxyglutarate dehydrogenase, mitochondrial, putative | transcript_product=L2hydroxyglutarate dehydrogenase, mitocho
methylmalonylcoenzyme a mutase, putative	LmxM.27.0300	146000000	177000000	144000000	41200000	33000000	60500000	27.1214	27.3992	27.1015	25.2961	24.976	25.8504	0.00255746	-1.83318	12	79.519	0	38.089	8	9	8	4	4	6	LmxM.27.0300.1p1	>LmxM.27.0300.1p1 | transcript=LmxM.27.0300.1 | gene=LmxM.27.0300 | organism=Leishmania_mexicana_MHOM/GT/2001/U1103 | gene_product=methylmalonylcoenzyme a mutase, putative | transcript_product=methylmalonylcoenzyme a mutase, putative | location=LmxM.27:
proteinlisoaspartate omethyltransferase, putati	LmxM.36.6550	85800000	97900000	145000000	4990000	12100000	0	26.3545	26.5448	27.1115	22.2506	23.5285	20	0.0108926	-4.74388	5	28.668	0	8.3178	3	3	5	1	1	0	LmxM.36.6550.1p1	>LmxM.36.6550.1p1 | transcript=LmxM.36.6550.1 | gene=LmxM.36.6550 | organism=Leishmania_mexicana_MHOM/GT/2001/U1103 | gene_product=proteinlisoaspartate omethyltransferase, putative | transcript_product=proteinlisoaspartate omethyltransferase, putati
ascorbate peroxidase, putative	LmxM.33.0070	281000000	226000000	302000000	41900000	15100000	0	28.066	27.7517	28.17	25.3204	23.848	20	0.0360576	-4.93974	10	33.62	0	25.62	7	7	7	3	1	0	LmxM.33.0070.1p1	>LmxM.33.0070.1p1 | transcript=LmxM.33.0070.1 | gene=LmxM.33.0070 | organism=Leishmania_mexicana_MHOM/GT/2001/U1103 | gene_product=ascorbate peroxidase, putative | transcript_product=ascorbate peroxidase, putative | location=LmxM.33:2049821409(+) | prote
NLI interacting factorlike phosphatase, putative | l	LmxM.27.2180	12400000	18900000	18100000	0	0	7900000	23.5638	24.1719	24.1095	20	20	22.9134	0.0396729	-2.97726	2	33.541	0.0010048	3.1312	1	1	1	0	1	1	LmxM.27.2180.1p1	>LmxM.27.2180.1p1 | transcript=LmxM.27.2180.1 | gene=LmxM.27.2180 | organism=Leishmania_mexicana_MHOM/GT/2001/U1103 | gene_product=NLI interacting factorlike phosphatase, putative | transcript_product=NLI interacting factorlike phosphatase, putative | l
enoylCoA hydratase/isomerase family protein, pu	LmxM.31.3680	82600000	65600000	72900000	14300000	12500000	21000000	26.2996	25.9672	26.1194	23.7695	23.5754	24.3239	0.000782614	-2.23914	8	40.223	0	46.119	4	3	4	1	1	2	LmxM.31.3680.1p1	>LmxM.31.3680.1p1 | transcript=LmxM.31.3680.1 | gene=LmxM.31.3680 | organism=Leishmania_mexicana_MHOM/GT/2001/U1103 | gene_product=enoylCoA hydratase/isomerase family protein, putative | transcript_product=enoylCoA hydratase/isomerase family protein, pu
glutathione peroxidase, putative	LmxM.36.3010	38800000	44900000	31400000	0	0	0	25.2096	25.4202	24.9043	20	20	20	4.17676e-06	-5.17801	2	17.042	0.0012401	2.86	2	2	1	0	1	0	LmxM.36.3010.1p1	>LmxM.36.3010.1p1 | transcript=LmxM.36.3010.1 | gene=LmxM.36.3010 | organism=Leishmania_mexicana_MHOM/GT/2001/U1103 | gene_product=glutathione peroxidase, putative | transcript_product=glutathione peroxidase, putative | location=LmxM.20:12081471208605()
pyridine nucleotidedisulphide oxidoreductase,	LmxM.33.0270	18400000	28500000	30700000	0	0	0	24.1332	24.7645	24.8717	20	20	20	3.74597e-05	-4.5898	2	87.019	0.0035774	2.2804	2	1	1	0	0	0	LmxM.33.0270.1p1	>LmxM.33.0270.1p1 | transcript=LmxM.33.0270.1 | gene=LmxM.33.0270 | organism=Leishmania_mexicana_MHOM/GT/2001/U1103 | gene_product=pyridine nucleotidedisulphide oxidoreductase, putative | transcript_product=pyridine nucleotidedisulphide oxidoreductase,
ChaClike protein, putative	LmxM.22.1200	62500000	70800000	100000000	26800000	23900000	21200000	25.8974	26.0772	26.5754	24.6757	24.5105	24.3376	0.00173974	-1.67541	2	35.595	0	37.642	2	2	2	2	2	2	LmxM.22.1200.1p1	>LmxM.22.1200.1p1 | transcript=LmxM.22.1200.1 | gene=LmxM.22.1200 | organism=Leishmania_mexicana_MHOM/GT/2001/U1103 | gene_product=ChaClike protein, putative | transcript_product=ChaClike protein, putative | location=LmxM.22:481331482302(+) | protein_l
Thiamin pyrophosphoki	LmxM.13.1240	110000000	114000000	112000000	0	0	15100000	26.7129	26.7645	26.7389	20	20	23.848	0.0131227	-5.45609	9	57.954	0	18.644	5	6	6	0	0	1	LmxM.13.1240.1p1	>LmxM.13.1240.1p1 | transcript=LmxM.13.1240.1 | gene=LmxM.13.1240 | organism=Leishmania_mexicana_MHOM/GT/2001/U1103 | gene_product=Thiamin pyrophosphokinase, vitamin B1 binding domain containing protein, putative | transcript_product=Thiamin pyrophosphoki
Present in the outer mitochondrial membrane pro	LmxM.06.0380	42800000	35900000	54500000	0	0	0	25.3511	25.0975	25.6998	20	20	20	6.59281e+06	-5.38278	5	41.701	0	6.2643	2	1	3	1	0	1	LmxM.06.0380.1p1	>LmxM.06.0380.1p1 | transcript=LmxM.06.0380.1 | gene=LmxM.06.0380 | organism=Leishmania_mexicana_MHOM/GT/2001/U1103 | gene_product=Present in the outer mitochondrial membrane proteome 35 | transcript_product=Present in the outer mitochondrial membrane pro
acylCoA binding protein, putative	LmxM.33.2600	245000000	111000000	276000000	29500000	18100000	27700000	27.8682	26.726	28.0401	24.8142	24.1095	24.7234	0.00305953	-2.99573	4	10.541	0	14.08	1	1	1	1	2	1	LmxM.33.2600.1p1	>LmxM.33.2600.1p1 | transcript=LmxM.33.2600.1 | gene=LmxM.33.2600 | organism=Leishmania_mexicana_MHOM/GT/2001/U1103 | gene_product=acylCoA binding protein, putative | transcript_product=acylCoA binding protein, putative | location=LmxM.33:995596995865(
Rieske [2Fe2S] domain containing protein, putative	LmxM.25.2070	58200000	55200000	60700000	0	0	0	25.7945	25.7182	25.8552	20	20	20	1.31883e+08	-5.78929	5	58.487	0	8.1679	4	4	2	0	0	0	LmxM.25.2070.1p1	>LmxM.25.2070.1p1 | transcript=LmxM.25.2070.1 | gene=LmxM.25.2070 | organism=Leishmania_mexicana_MHOM/GT/2001/U1103 | gene_product=Rieske [2Fe2S] domain containing protein, putative | transcript_product=Rieske [2Fe2S] domain containing protein, putative
Ribosome Associated															-97.5574
60S acidic ribosomal protein P2, putative	LmxM.29.3720	643000000	655000000	689000000	191000000	205000000	140000000	29.2602	29.2869	29.3599	27.509	27.611	27.0609	0.00037157	-1.90873	3	12.875	0	41.119	1	1	1	3	2	2	LmxM.29.3720.1p1	>LmxM.29.3720.1p1 | transcript=LmxM.29.3720.1 | gene=LmxM.29.3720 | organism=Leishmania_mexicana_MHOM/GT/2001/U1103 | gene_product=60S acidic ribosomal protein P2, putative | transcript_product=60S acidic ribosomal protein P2, putative | location=LmxM.29:
RNA Binding and Metabolism
u6 snrnaassociated smlike protein lsm3	LmxM.05.0540	68000000	60000000	66200000	0	0	0	26.019	25.8385	25.9803	20	20	20	4.35487e+08	-5.94594	5	14.166	0	20.389	2	1	2	1	0	0	LmxM.05.0540.1p1	>LmxM.05.0540.1p1 | transcript=LmxM.05.0540.1 | gene=LmxM.05.0540 | organism=Leishmania_mexicana_MHOM/GT/2001/U1103 | gene_product=u6 snrnaassociated smlike protein lsm3 | transcript_product=u6 snrnaassociated smlike protein lsm3 | location=LmxM.05:18
preRNA processing PIH1/Nop17, putative	LmxM.19.1430	62800000	56400000	55800000	0	0	0	25.9043	25.7492	25.7338	20	20	20	4.66942e+08	-5.79574	4	39.683	0	13.217	2	2	3	0	0	0	LmxM.19.1430.1p1	>LmxM.19.1430.1p1 | transcript=LmxM.19.1430.1 | gene=LmxM.19.1430 | organism=Leishmania_mexicana_MHOM/GT/2001/U1103 | gene_product=preRNA processing PIH1/Nop17, putative | transcript_product=preRNA processing PIH1/Nop17, putative | location=LmxM.19:5931
Prp18 domain containing protein, putative	LmxM.22.0910	77600000	166000000	111000000	22300000	28500000	11400000	26.2096	27.3066	26.726	24.4105	24.7645	23.4425	0.00739485	-2.54154	9	59.188	0	18.232	5	5	4	3	1	1	LmxM.22.0910.1p1	>LmxM.22.0910.1p1 | transcript=LmxM.22.0910.1 | gene=LmxM.22.0910 | organism=Leishmania_mexicana_MHOM/GT/2001/U1103 | gene_product=Prp18 domain containing protein, putative | transcript_product=Prp18 domain containing protein, putative | location=LmxM.22:
Dos2interacting transcription regulat	LmxM.10.0050	34300000	33500000	41300000	0	0	0	25.0317	24.9977	25.2996	20	20	20	7.30219e+07	-5.10967	5	100.22	0	16.692	2	2	2	0	0	0	LmxM.10.0050.1p1	>LmxM.10.0050.1p1 | transcript=LmxM.10.0050.1 | gene=LmxM.10.0050 | organism=Leishmania_mexicana_MHOM/GT/2001/U1103 | gene_product=Dos2interacting transcription regulator of RNAPolII, putative | transcript_product=Dos2interacting transcription regulat
SET domain protein, putative	LmxM.36.0210	246000000	226000000	187000000	0	13000000	0	27.8741	27.7517	27.4785	20	23.632	20	0.00593939	-6.49076	10	51.327	0	47.653	8	9	7	0	1	0	LmxM.36.0210.1p1	>LmxM.36.0210.1p1 | transcript=LmxM.36.0210.1 | gene=LmxM.36.0210 | organism=Leishmania_mexicana_MHOM/GT/2001/U1103 | gene_product=SET domain protein, putative | transcript_product=SET domain protein, putative | location=LmxM.20:5886260283() | protein_l
bardetbiedl syndrome 4 protein	LmxM.36.2280	28700000	28700000	30700000	0	0	0	24.7745	24.7745	24.8717	20	20	20	1.23735e+08	-4.80694	2	54.44	0.0005176	3.7187	2	1	2	0	0	0	LmxM.36.2280.1p1	>LmxM.36.2280.1p1 | transcript=LmxM.36.2280.1 | gene=LmxM.36.2280 | organism=Leishmania_mexicana_MHOM/GT/2001/U1103 | gene_product=bardetbiedl syndrome 4 protein | transcript_product=bardetbiedl syndrome 4 protein | location=LmxM.20:897978899465(+) | p
btb/poz domain containing protein, putative	LmxM.18.0490	31000000	28100000	25000000	0	0	0	24.8858	24.7441	24.5754	20	20	20	7.70859e+07	-4.73509	3	31.888	0	6.17	1	2	1	0	1	1	LmxM.18.0490.1p1	>LmxM.18.0490.1p1 | transcript=LmxM.18.0490.1 | gene=LmxM.18.0490 | organism=Leishmania_mexicana_MHOM/GT/2001/U1103 | gene_product=btb/poz domain containing protein, putative | transcript_product=btb/poz domain containing protein, putative | location=LmxM
Rtr1/RPAP2 family, putative	LmxM.21.0370	13400000	17000000	16400000	0	0	0	23.6757	24.019	23.9672	20	20	20	3.40736e+06	-3.88732	5	81.414	0	11.377	1	1	1	0	0	1	LmxM.21.0370.1p1	>LmxM.21.0370.1p1 | transcript=LmxM.21.0370.1 | gene=LmxM.21.0370 | organism=Leishmania_mexicana_MHOM/GT/2001/U1103 | gene_product=Rtr1/RPAP2 family, putative | transcript_product=Rtr1/RPAP2 family, putative | location=LmxM.21:108859111147(+) | protein_l
tRNA pseudouridine synthase, putative	LmxM.33.0310	22600000	19900000	24000000	0	0	0	24.4298	24.2463	24.5165	20	20	20	6.45006e+07	-4.39754	3	77.783	0	7.4423	2	2	2	1	0	0	LmxM.33.0310.1p1	>LmxM.33.0310.1p1 | transcript=LmxM.33.0310.1 | gene=LmxM.33.0310 | organism=Leishmania_mexicana_MHOM/GT/2001/U1103 | gene_product=tRNA pseudouridine synthase, putative | transcript_product=tRNA pseudouridine synthase, putative | location=LmxM.33:1084871
RNA pseudouridylate synthase, putative	LmxM.26.1160	126000000	86800000	99400000	0	0	0	26.9088	26.3712	26.5667	20	20	20	1.90175e+06	-6.61559	2	103.1	0.0029021	2.4992	1	2	1	0	0	0	LmxM.26.1160.1p1	>LmxM.26.1160.1p1 | transcript=LmxM.26.1160.1 | gene=LmxM.26.1160 | organism=Leishmania_mexicana_MHOM/GT/2001/U1103 | gene_product=RNA pseudouridylate synthase, putative | transcript_product=RNA pseudouridylate synthase, putative | location=LmxM.26:361891
AKAP7 25 RNA ligaselike domain contai	LmxM.24.1060	162000000	119000000	163000000	0	0	25600000	27.2714	26.8264	27.2803	20	20	24.6096	0.0223469	-5.58949	12	54.402	0	33.459	7	5	6	1	1	1	LmxM.24.1060.1p1	>LmxM.24.1060.1p1 | transcript=LmxM.24.1060.1 | gene=LmxM.24.1060 | organism=Leishmania_mexicana_MHOM/GT/2001/U1103 | gene_product=AKAP7 25 RNA ligaselike domain containing protein, putative | transcript_product=AKAP7 25 RNA ligaselike domain contai
RNA helicase, putative	LmxM.36.5670	6820000	8670000	8610000	0	0	0	22.7013	23.0476	23.0376	20	20	20	1.35327e-05	-2.92884	4	77.33	0	4.8249	2	2	3	0	1	2	LmxM.36.5670.1p1	>LmxM.36.5670.1p1 | transcript=LmxM.36.5670.1 | gene=LmxM.36.5670 | organism=Leishmania_mexicana_MHOM/GT/2001/U1103 | gene_product=RNA helicase, putative | transcript_product=RNA helicase, putative | location=LmxM.20:21480342150127() | protein_length=69
cap guanylyltransferasemethyltransferase 1	LmxM.22.0090	155000000	233000000	179000000	73000000	61300000	40300000	27.2077	27.7958	27.4154	26.1214	25.8694	25.2643	0.00497832	-1.72126	17	115.7	0	81.482	6	7	9	4	2	3	LmxM.22.0090.1p1	>LmxM.22.0090.1p1 | transcript=LmxM.22.0090.1 | gene=LmxM.22.0090 | organism=Leishmania_mexicana_MHOM/GT/2001/U1103 | gene_product=cap guanylyltransferasemethyltransferase 1 | transcript_product=cap guanylyltransferasemethyltransferase 1 | location=LmxM
Transporters															-60.5657
ABC transporter, putative	LmxM.29.1330	17400000	23800000	30600000	0	0	0	24.0526	24.5045	24.867	20	20	20	4.5256e-05	-4.47469	3	48.798	0.00051908	3.7701	1	1	2	0	0	0	LmxM.29.1330.1p1	>LmxM.29.1330.1p1 | transcript=LmxM.29.1330.1 | gene=LmxM.29.1330 | organism=Leishmania_mexicana_MHOM/GT/2001/U1103 | gene_product=ABC transporter, putative | transcript_product=ABC transporter, putative | location=LmxM.29:451921453246(+) | protein_lengt
Snf7, putative	LmxM.34.4400	54200000	55900000	57500000	0	0	0	25.6918	25.7363	25.7771	20	20	20	2.0387e+09	-5.73506	2	23.504	0	20.644	1	2	1	0	0	0	LmxM.34.4400.1p1	>LmxM.34.4400.1p1 | transcript=LmxM.34.4400.1 | gene=LmxM.34.4400 | organism=Leishmania_mexicana_MHOM/GT/2001/U1103 | gene_product=Snf7, putative | transcript_product=Snf7, putative | location=LmxM.34:16546381655258(+) | protein_length=206 | sequence_SO=
pteridine transporter ft5, putative	LmxM.10.0400	87600000	96200000	119000000	31600000	0	0	26.3844	26.5195	26.8264	24.9134	20	20	0.039705	-4.93898	6	78.102	0	18.875	2	3	3	2	0	0	LmxM.10.0400.1p1	>LmxM.10.0400.1p1 | transcript=LmxM.10.0400.1 | gene=LmxM.10.0400 | organism=Leishmania_mexicana_MHOM/GT/2001/U1103 | gene_product=pteridine transporter ft5, putative | transcript_product=pteridine transporter ft5, putative | location=LmxM.10:15408215622
amino acid transporter 19, putative	LmxM.07.1160	24200000	22300000	24300000	0	0	0	24.5285	24.4105	24.5345	20	20	20	3.90685e+08	-4.49117	2	53.739	0	7.634	1	1	1	0	0	0	LmxM.07.1160.1p1	>LmxM.07.1160.1p1 | transcript=LmxM.07.1160.1 | gene=LmxM.07.1160 | organism=Leishmania_mexicana_MHOM/GT/2001/U1103 | gene_product=amino acid transporter 19, putative | transcript_product=amino acid transporter 19, putative | location=LmxM.07:55614755762
Polyamine transporter 1, putative	LmxM.14.0320	563000000	825000000	678000000	0	0	0	29.0686	29.6198	29.3367	20	20	20	5.04528e+07	-9.3417	3	85.141	0.0035596	2.2228	1	1	1	1	0	0	LmxM.14.0320.1p1	>LmxM.14.0320.1p1 | transcript=LmxM.14.0320.1 | gene=LmxM.14.0320 | organism=Leishmania_mexicana_MHOM/GT/2001/U1103 | gene_product=Polyamine transporter 1, putative | transcript_product=Polyamine transporter 1, putative | location=LmxM.14:8629588706(+) |
major vault protein, putative	LmxM.05.0060	33000000	27200000	31700000	0	0	0	24.976	24.6971	24.918	20	20	20	5.57389e+07	-4.86368	7	92.95	0.0002702	4.5946	3	2	2	1	0	0	LmxM.05.0060.1p1	>LmxM.05.0060.1p1 | transcript=LmxM.05.0060.1 | gene=LmxM.05.0060 | organism=Leishmania_mexicana_MHOM/GT/2001/U1103 | gene_product=major vault protein, putative | transcript_product=major vault protein, putative | location=LmxM.05:1856721068(+) | protein
vps53like domain protein	LmxM.19.0810	30900000	30400000	31000000	0	0	0	24.8811	24.8576	24.8858	20	20	20	6.16053e+11	-4.87481	3	96.74	0.0014855	2.8396	1	1	2	0	1	0	LmxM.19.0810.1p1	>LmxM.19.0810.1p1 | transcript=LmxM.19.0810.1 | gene=LmxM.19.0810 | organism=Leishmania_mexicana_MHOM/GT/2001/U1103 | gene_product=vps53like domain protein | transcript_product=vps53like domain protein | location=LmxM.19:335726338350(+) | protein_lengt
BRO1like domain containing protein, putative	LmxM.25.2150	12900000	12200000	13400000	0	6770000	0	23.6209	23.5404	23.6757	20	22.6907	20	0.0389856	-2.71542	3	45.048	0	5.9217	2	1	2	1	1	1	LmxM.25.2150.1p1	>LmxM.25.2150.1p1 | transcript=LmxM.25.2150.1 | gene=LmxM.25.2150 | organism=Leishmania_mexicana_MHOM/GT/2001/U1103 | gene_product=BRO1like domain containing protein, putative | transcript_product=BRO1like domain containing protein, putative | location=
QbSNARE protein, putative	LmxM.19.0010	14800000	37700000	19500000	0	0	5860000	23.8191	25.1681	24.217	20	20	22.4825	0.0177185	-3.57388	3	37.06	0	19.9	1	1	3	0	0	1	LmxM.19.0010.1p1	>LmxM.19.0010.1p1 | transcript=LmxM.19.0010.1 | gene=LmxM.19.0010 | organism=Leishmania_mexicana_MHOM/GT/2001/U1103 | gene_product=QbSNARE protein, putative | transcript_product=QbSNARE protein, putative | location=LmxM.19:18862854() | protein_length=
SNARE protein, putative	LmxM.19.0770	135000000	164000000	170000000	0	43000000	0	27.0084	27.2891	27.341	20	25.3578	20	0.0386443	-5.42688	6	25.971	0	17.89	4	5	5	0	2	0	LmxM.19.0770.1p1	>LmxM.19.0770.1p1 | transcript=LmxM.19.0770.1 | gene=LmxM.19.0770 | organism=Leishmania_mexicana_MHOM/GT/2001/U1103 | gene_product=SNARE protein, putative | transcript_product=SNARE protein, putative | location=LmxM.19:325746326453(+) | protein_length=23
phospholipidtransporting ATPase 1like protein | locat	LmxM.13.1530	22600000	59600000	18400000	0	0	0	24.4298	25.8288	24.1332	20	20	20	0.000783377	-4.79728	5	125.38	0	6.3299	1	4	1	0	0	0	LmxM.13.1530.1p1	>LmxM.13.1530.1p1 | transcript=LmxM.13.1530.1 | gene=LmxM.13.1530 | organism=Leishmania_mexicana_MHOM/GT/2001/U1103 | gene_product=phospholipidtransporting ATPase 1like protein | transcript_product=phospholipidtransporting ATPase 1like protein | locat
Nuclear Proteins and Nucleases															-55.2335
Nucleolar protein 47, putative	LmxM.11.0600	78800000	72700000	71700000	0	0	0	26.2317	26.1155	26.0955	20	20	20	1.36631e+08	-6.14754	9	63.215	0	15.299	2	3	4	1	0	0	LmxM.11.0600.1p1	>LmxM.11.0600.1p1 | transcript=LmxM.11.0600.1 | gene=LmxM.11.0600 | organism=Leishmania_mexicana_MHOM/GT/2001/U1103 | gene_product=Nucleolar protein 47, putative | transcript_product=Nucleolar protein 47, putative | location=LmxM.11:212646214430(+) | pro
Nucleoporin NUP225	LmxM.33.1360	182000000	677000000	230000000	93200000	60500000	108000000	27.4394	29.3346	27.7771	26.4738	25.8504	26.6865	0.04381	-1.84676	28	278.47	0	65.994	8	7	9	7	8	7	LmxM.33.1360.1p1	>LmxM.33.1360.1p1 | transcript=LmxM.33.1360.1 | gene=LmxM.33.1360 | organism=Leishmania_mexicana_MHOM/GT/2001/U1103 | gene_product=Nucleoporin NUP225 | transcript_product=Nucleoporin NUP225 | location=LmxM.33:579209587050() | protein_length=2613 | seque
chromatin assembly factor 1 subunit A, putative | locat	LmxM.10.0580	7640000	11600000	8300000	0	0	0	22.8651	23.4676	22.9847	20	20	20	7.24717e-05	-3.10581	2	89.469	0.0042413	2.131	1	1	1	0	0	1	LmxM.10.0580.1p1	>LmxM.10.0580.1p1 | transcript=LmxM.10.0580.1 | gene=LmxM.10.0580 | organism=Leishmania_mexicana_MHOM/GT/2001/U1103 | gene_product=chromatin assembly factor 1 subunit A, putative | transcript_product=chromatin assembly factor 1 subunit A, putative | locat
ISWI complex protein	LmxM.36.1060	108000000	190000000	167000000	27500000	32500000	19200000	26.6865	27.5014	27.3153	24.7129	24.9539	24.1946	0.0015717	-2.54723	11	111.43	0	26.595	6	8	6	1	2	3	LmxM.36.1060.1p1	>LmxM.36.1060.1p1 | transcript=LmxM.36.1060.1 | gene=LmxM.36.1060 | organism=Leishmania_mexicana_MHOM/GT/2001/U1103 | gene_product=ISWI complex protein | transcript_product=ISWI complex protein | location=LmxM.20:405395408406(+) | protein_length=1003 | s
Endonuclease/Exonuclease/phosphatase family, puta	LmxM.34.0710	202000000	185000000	179000000	0	0	7120000	27.5898	27.4629	27.4154	20	20	22.7634	0.00205766	-6.56822	13	59.86	0	30.211	10	7	8	0	0	1	LmxM.34.0710.1p1	>LmxM.34.0710.1p1 | transcript=LmxM.34.0710.1 | gene=LmxM.34.0710 | organism=Leishmania_mexicana_MHOM/GT/2001/U1103 | gene_product=Endonuclease/Exonuclease/phosphatase family, putative | transcript_product=Endonuclease/Exonuclease/phosphatase family, puta
															-20.2156
Cytoskeleton
kinesin K39, putative	LmxM.14.1100	660000000	647000000	620000000	157000000	134000000	154000000	29.2979	29.2692	29.2077	27.2262	26.9977	27.1984	1.02633e-05	-2.11752	9	536.11	0	60.232	7	6	4	2	1	2	LmxM.14.1100.1p1	>LmxM.14.1100.1p1 | transcript=LmxM.14.1100.1 | gene=LmxM.14.1100 | organism=Leishmania_mexicana_MHOM/GT/2001/U1103 | gene_product=kinesin K39, putative | transcript_product=kinesin K39, putative | location=LmxM.14:440421455348(+) | protein_length=4941 |
Chaperones
DNAJ domain protein, putative	LmxM.24.1080	58200000	51600000	59900000	0	0	0	25.7945	25.6209	25.8361	20	20	20	1.03425e+07	-5.75048	7	49.152	0	10.875	5	4	3	0	0	0	LmxM.24.1080.1p1	>LmxM.24.1080.1p1 | transcript=LmxM.24.1080.1 | gene=LmxM.24.1080 | organism=Leishmania_mexicana_MHOM/GT/2001/U1103 | gene_product=DNAJ domain protein, putative | transcript_product=DNAJ domain protein, putative | location=LmxM.24:377262378563(+) | prote
heat shock protein 70, putative	LmxM.28.2820	682000000	747000000	747000000	119000000	132000000	132000000	29.3452	29.4765	29.4765	26.8264	26.976	26.976	2.93202e+06	-2.50665	24	71.972	0	115.68	19	20	21	5	5	6	LmxM.28.2820.1p1	>LmxM.28.2820.1p1 | transcript=LmxM.28.2820.1 | gene=LmxM.28.2820 | organism=Leishmania_mexicana_MHOM/GT/2001/U1103 | gene_product=heat shock protein 70, putative | transcript_product=heat shock protein 70, putative | location=LmxM.28:10570551059040() |
dnaj chaperonelike protein	LmxM.32.0900	62200000	67200000	71200000	0	0	0	25.8904	26.002	26.0854	20	20	20	4.73038e+08	-5.99258	2	62.884	0	7.1926	2	2	2	0	0	0	LmxM.32.0900.1p1	>LmxM.32.0900.1p1 | transcript=LmxM.32.0900.1 | gene=LmxM.32.0900 | organism=Leishmania_mexicana_MHOM/GT/2001/U1103 | gene_product=dnaj chaperonelike protein | transcript_product=dnaj chaperonelike protein | location=LmxM.32:309257311005(+) | protein_l
mitochondrial chaperone, putative	LmxM.22.0930	131000000	107000000	167000000	55000000	28400000	41900000	26.965	26.673	27.3153	25.7129	24.7594	25.3204	0.00668645	-1.72018	9	78.804	0	42.96	5	4	5	4	2	5	LmxM.22.0930.1p1;LmxM.22.0940.1p1	>LmxM.22.0930.1p1 | transcript=LmxM.22.0930.1 | gene=LmxM.22.0930 | organism=Leishmania_mexicana_MHOM/GT/2001/U1103 | gene_product=mitochondrial chaperone, putative | transcript_product=mitochondrial chaperone, putative | location=LmxM.22:361369363537(+)
prefoldin subunit, putative	LmxM.31.2840	30800000	34900000	31200000	0	0	0	24.8764	25.0567	24.895	20	20	20	1.0789e+07	-4.94273	3	58.719	0	5.8437	1	1	2	0	0	0	LmxM.31.2840.1p1	>LmxM.31.2840.1p1 | transcript=LmxM.31.2840.1 | gene=LmxM.31.2840 | organism=Leishmania_mexicana_MHOM/GT/2001/U1103 | gene_product=prefoldin subunit, putative | transcript_product=prefoldin subunit, putative | location=LmxM.31:11060641107749() | protein
															-20.9126
Signalling Proteins
Ras family, putative	LmxM.31.3050	55800000	35600000	30200000	0	0	0	25.7338	25.0854	24.848	20	20	20	3.89322e-05	-5.22239	6	93.205	0	79.528	4	4	4	0	0	2	LmxM.31.3050.1p1	>LmxM.31.3050.1p1 | transcript=LmxM.31.3050.1 | gene=LmxM.31.3050 | organism=Leishmania_mexicana_MHOM/GT/2001/U1103 | gene_product=Ras family, putative | transcript_product=Ras family, putative | location=LmxM.31:11901721192649(+) | protein_length=825 |
chloride channel protein, putative	LmxM.04.1000	50000000	45300000	111000000	0	0	0	25.5754	25.433	26.726	20	20	20	0.000133626	-5.91147	7	122.46	0	14.057	3	4	6	0	0	0	LmxM.04.1000.1p1	>LmxM.04.1000.1p1 | transcript=LmxM.04.1000.1 | gene=LmxM.04.1000 | organism=Leishmania_mexicana_MHOM/GT/2001/U1103 | gene_product=chloride channel protein, putative | transcript_product=chloride channel protein, putative | location=LmxM.04:353933357340(
HD domain containing protein, putative	LmxM.31.2540	105000000	104000000	122000000	58000000	16200000	49000000	26.6458	26.632	26.8623	25.7895	23.9495	25.5463	0.0497657	-1.61827	11	75.144	0	18.564	6	6	7	4	1	4	LmxM.31.2540.1p1	>LmxM.31.2540.1p1 | transcript=LmxM.31.2540.1 | gene=LmxM.31.2540 | organism=Leishmania_mexicana_MHOM/GT/2001/U1103 | gene_product=HD domain containing protein, putative | transcript_product=HD domain containing protein, putative | location=LmxM.31:990091
HD domain containing protein, putative	LmxM.06.0160	81000000	63700000	185000000	0	0	14700000	26.2714	25.9248	27.4629	20	20	23.8093	0.017449	-5.28328	6	51.213	0	23.429	5	6	5	0	1	2	LmxM.06.0160.1p1	>LmxM.06.0160.1p1 | transcript=LmxM.06.0160.1 | gene=LmxM.06.0160 | organism=Leishmania_mexicana_MHOM/GT/2001/U1103 | gene_product=HD domain containing protein, putative | transcript_product=HD domain containing protein, putative | location=LmxM.06:55549
peroxin 13, putative	LmxM.19.0070	21000000	30200000	40300000	0	0	0	24.3239	24.848	25.2643	20	20	20	6.00204e-05	-4.81207	3	45.774	0.0010076	3.1877	1	2	2	0	0	0	LmxM.19.0070.1p1	>LmxM.19.0070.1p1 | transcript=LmxM.19.0070.1 | gene=LmxM.19.0070 | organism=Leishmania_mexicana_MHOM/GT/2001/U1103 | gene_product=peroxin 13, putative | transcript_product=peroxin 13, putative | location=LmxM.19:1014911432() | protein_length=427 | sequ
PB1 domain containing protein, putative	LmxM.21.1350	9880000	8640000	6000000	0	0	0	23.2361	23.0426	22.5165	20	20	20	0.000167446	-2.93174	2	170.53	0.0082136	1.7666	1	1	1	0	0	1	LmxM.21.1350.1p1	>LmxM.21.1350.1p1 | transcript=LmxM.21.1350.1 | gene=LmxM.21.1350 | organism=Leishmania_mexicana_MHOM/GT/2001/U1103 | gene_product=PB1 domain containing protein, putative | transcript_product=PB1 domain containing protein, putative | location=LmxM.21:5343
Dual specificity phosphatas	LmxM.27.1840	879000000	899000000	899000000	0	0	0	29.7113	29.7437	29.7437	20	20	20	9.16096e+12	-9.73293	7	180.23	0.00027034	4.599	3	7	4	0	0	0	LmxM.27.1840.1p1	>LmxM.27.1840.1p1 | transcript=LmxM.27.1840.1 | gene=LmxM.27.1840 | organism=Leishmania_mexicana_MHOM/GT/2001/U1103 | gene_product=Dual specificity phosphatase, catalytic domain containing protein, putative | transcript_product=Dual specificity phosphatas
serine/threonine protein phosphatase, putative | locatio	LmxM.36.2050	614000000	651000000	659000000	0	0	0	29.1937	29.2781	29.2957	20	20	20	8.03839e+10	-9.25582	3	97.553	0.00051787	3.7307	2	2	2	0	1	0	LmxM.36.2050.1p1	>LmxM.36.2050.1p1 | transcript=LmxM.36.2050.1 | gene=LmxM.36.2050 | organism=Leishmania_mexicana_MHOM/GT/2001/U1103 | gene_product=serine/threonine protein phosphatase, putative | transcript_product=serine/threonine protein phosphatase, putative | locatio
thymidylate kinaselike protein	LmxM.10.0060	21500000	33600000	19000000	0	0	0	24.3578	25.002	24.1795	20	20	20	5.51774e-05	-4.5131	4	39.721	0	7.8368	1	1	2	0	1	0	LmxM.10.0060.1p1	>LmxM.10.0060.1p1 | transcript=LmxM.10.0060.1 | gene=LmxM.10.0060 | organism=Leishmania_mexicana_MHOM/GT/2001/U1103 | gene_product=thymidylate kinaselike protein | transcript_product=thymidylate kinaselike protein | location=LmxM.10:1694218030(+) | pro
protein kinase, putative	LmxM.26.2510	39400000	43100000	24500000	0	0	10700000	25.2317	25.3612	24.5463	20	20	23.3511	0.0265144	-3.92935	3	54.75	0	4.8588	3	1	2	1	0	1	LmxM.26.2510.1p1	>LmxM.26.2510.1p1 | transcript=LmxM.26.2510.1 | gene=LmxM.26.2510 | organism=Leishmania_mexicana_MHOM/GT/2001/U1103 | gene_product=protein kinase, putative | transcript_product=protein kinase, putative | location=LmxM.26:953772955229(+) | protein_length=
protein kinaselike protein	LmxM.27.1800	33800000	30800000	24100000	0	0	0	25.0105	24.8764	24.5225	20	20	20	5.02932e+06	-4.80316	3	180.98	0.001001	3.0451	2	1	2	0	0	0	LmxM.27.1800.1p1	>LmxM.27.1800.1p1 | transcript=LmxM.27.1800.1 | gene=LmxM.27.1800 | organism=Leishmania_mexicana_MHOM/GT/2001/U1103 | gene_product=protein kinaselike protein | transcript_product=protein kinaselike protein | location=LmxM.27:738340743523() | protein_l
protein kinase, putative	LmxM.31.1810	26700000	74500000	37900000	0	0	0	24.6703	26.1507	25.1757	20	20	20	0.000253132	-5.33226	4	71.085	0	5.2185	1	4	3	0	0	0	LmxM.31.1810.1p1	>LmxM.31.1810.1p1 | transcript=LmxM.31.1810.1 | gene=LmxM.31.1810 | organism=Leishmania_mexicana_MHOM/GT/2001/U1103 | gene_product=protein kinase, putative | transcript_product=protein kinase, putative | location=LmxM.31:693756695723() | protein_length=
pyruvate phosphate dikinase, putative	LmxM.11.1000	4080000000	3960000000	4270000128	790000000	825000000	731000000	31.9259	31.8829	31.9916	29.5573	29.6198	29.4453	2.37009e+06	-2.39266	56	101.01	0	323.31	46	43	47	26	21	19	LmxM.11.1000.1p1	>LmxM.11.1000.1p1 | transcript=LmxM.11.1000.1 | gene=LmxM.11.1000 | organism=Leishmania_mexicana_MHOM/GT/2001/U1103 | gene_product=pyruvate phosphate dikinase, putative | transcript_product=pyruvate phosphate dikinase, putative | location=LmxM.11:3880763
															-65.7385
Protein Degradation
ubx domain containing protein, putative	LmxM.34.1970	21500000	23900000	23900000	0	0	0	24.3578	24.5105	24.5105	20	20	20	1.01661e+07	-4.45962	3	37.619	0.00051867	3.7618	1	2	2	1	1	1	LmxM.34.1970.1p1	>LmxM.34.1970.1p1 | transcript=LmxM.34.1970.1 | gene=LmxM.34.1970 | organism=Leishmania_mexicana_MHOM/GT/2001/U1103 | gene_product=ubx domain containing protein, putative | transcript_product=ubx domain containing protein, putative | location=LmxM.34:7076
serine peptidase, putative	LmxM.08_29.1270	3729999872	3880000000	3790000128	378000000	302000000	283000000	31.7965	31.8534	31.8196	28.4938	28.17	28.0762	9.63118e+06	-3.57649	54	96.814	0	323.31	46	45	44	12	13	12	LmxM.08_29.1270.1p1	>LmxM.08_29.1270.1p1 | transcript=LmxM.08_29.1270.1 | gene=LmxM.08_29.1270 | organism=Leishmania_mexicana_MHOM/GT/2001/U1103 | gene_product=serine peptidase, putative | transcript_product=serine peptidase, putative | location=LmxM.08:647317649914() | pr
metallopeptidase, Clan MA(E), Family M1	LmxM.26.0300	41300000	95300000	96300000	25800000	0	0	25.2996	26.506	26.521	24.6209	20	20	0.0455273	-4.56859	14	98.318	0	29.175	4	7	6	2	0	0	LmxM.26.0300.1p1	>LmxM.26.0300.1p1 | transcript=LmxM.26.0300.1 | gene=LmxM.26.0300 | organism=Leishmania_mexicana_MHOM/GT/2001/U1103 | gene_product=metallopeptidase, Clan MA(E), Family M1 | transcript_product=metallopeptidase, Clan MA(E), Family M1 | location=LmxM.26:70
cysteine peptidase A (CPA)	LmxM.19.1420	1350000000	1340000000	1420000000	376000000	359000000	394000000	30.3303	30.3196	30.4032	28.4862	28.4194	28.5536	2.37433e+06	-1.86465	13	38.745	0	117.8	13	13	13	6	7	5	LmxM.19.1420.1p1	>LmxM.19.1420.1p1 | transcript=LmxM.19.1420.1 | gene=LmxM.19.1420 | organism=Leishmania_mexicana_MHOM/GT/2001/U1103 | gene_product=cysteine peptidase A (CPA) | transcript_product=cysteine peptidase A (CPA) | location=LmxM.19:585383586447(+) | protein_len
Peptidase C50 separase, putative	LmxM.20.1680	282000000	266000000	276000000	0	31200000	0	28.0711	27.9869	28.0401	20	24.895	20	0.0172113	-6.40101	2	138.56	0.0075636	1.8275	1	1	1	0	1	0	LmxM.20.1680.1p1	>LmxM.20.1680.1p1 | transcript=LmxM.20.1680.1 | gene=LmxM.20.1680 | organism=Leishmania_mexicana_MHOM/GT/2001/U1103 | gene_product=Peptidase C50 separase, putative | transcript_product=Peptidase C50 separase, putative | location=LmxM.20:33015393305378()
Miscellaneous															-20.8704
major facilitator superfamily, putative	LmxM.20.0350	34200000	50600000	55200000	0	0	0	25.0275	25.5926	25.7182	20	20	20	1.37457e-05	-5.4461	6	78.424	0	10.385	1	2	3	0	0	0	LmxM.20.0350.1p1	>LmxM.20.0350.1p1 | transcript=LmxM.20.0350.1 | gene=LmxM.20.0350 | organism=Leishmania_mexicana_MHOM/GT/2001/U1103 | gene_product=major facilitator superfamily, putative | transcript_product=major facilitator superfamily, putative | location=LmxM.20:2763
uncharacterized Cysrich domain containing	LmxM.29.1390	27000000	28500000	31400000	0	0	0	24.6865	24.7645	24.9043	20	20	20	1.88362e+07	-4.78506	2	18.347	0.0010088	3.218	1	1	1	0	1	0	LmxM.29.1390.1p1	>LmxM.29.1390.1p1 | transcript=LmxM.29.1390.1 | gene=LmxM.29.1390 | organism=Leishmania_mexicana_MHOM/GT/2001/U1103 | gene_product=uncharacterized Cysrich domain containing protein, putative | transcript_product=uncharacterized Cysrich domain containing
[truncated: 10 more rows]

## Sheet:  Sh 3_Recovered prot in addback
List of proteins that are recoverd in 4E1 addback
Translation Factors
Eukaryotic translation initiation factor 4E1	LmxM.27.1620
Flagellar/PFR Proteins
paraflagellar rod component, putative	LmxM.36.4230
[truncated: 166 more rows]

## Sheet: Sheet 4_Comp 4E-1KO prot with A
Paape et al 2008	Rezende et al 2017	LeishIF4E1(-/-) proteome		Protein identity							Function
[truncated: 7 more rows]

[truncated: 1 more sheets: Legend]
