# Supplementary material for: LeishIF4E1 Deletion Affects the Promastigote Proteome, Morphology, and Infectivity
Source: mSphere. 2019 Nov 13;4(6):e00625-19. doi: 10.1128/mSphere.00625-19 (PMC6854042; doi:10.1128/mSphere.00625-19)
Supplement: TABLE S2 [file mSphere.00625-19-st002.xlsx]

## Sheet: 4E1KO VS WT
ID	Name	Bgd count	Result count	Result gene list	Pct of bgd	Fold enrichment	Odds ratio	P-value	Benjamini	Bonferroni
GO:0005516	calmodulin binding	10	5	LmxM.07.0310,LmxM.08_29.1760,LmxM.09.1320,LmxM.16.1430,LmxM.27.1850,	50	17.92	36.01	3.55932e-06	0.000541016	0.000541016
GO:0005509	calcium ion binding	62	6	LmxM.08_29.1170,LmxM.09.0930,LmxM.11.0810,LmxM.29.3360,LmxM.32.0640,LmxM.36.3620,	9.7	3.47	3.85	0.00723994	0.296679	1
GO:0003777	microtubule motor activity	72	6	LmxM.14.1060,LmxM.23.1310,LmxM.25.0980,LmxM.26.1020,LmxM.28.0610,LmxM.34.5340,	8.3	2.99	3.26	0.0146687	0.296679	1
GO:0016853	isomerase activity	77	6	LmxM.07.0805,LmxM.16.1200,LmxM.23.0125,LmxM.27.1090,LmxM.34.5110,LmxM.34.5330,	7.8	2.79	3.03	0.0198839	0.296679	1

## Sheet: 4E1 add-back vs 4E1KO
ID	Name	Bgd count	Result count	Result gene list	Pct of bgd	Fold enrichment	Odds ratio	P-value	Benjamini	Bonferroni
GO:0005509	calcium ion binding	62	10	LmxM.08.1120,LmxM.08_29.1170,LmxM.09.0930,LmxM.11.0810,LmxM.29.1240,LmxM.29.3360,LmxM.33.2950,LmxM.36.3620,LmxM.36.6110,LmxM.36.6380,	16.1	3.29	3.83	0.000766017	0.116005	0.18844
GO:0005516	calmodulin binding	10	4	LmxM.07.0310,LmxM.08_29.1760,LmxM.09.1320,LmxM.16.1430,	40	8.15	13.09	0.00094313	0.116005	0.23201
GO:0043015	gamma-tubulin binding	4	2	LmxM.29.0940,LmxM.36.2240,	50	10.18	19.51	0.013492	0.389616	1
GO:0016849	phosphorus-oxygen lyase activity	7	2	LmxM.17.0200,LmxM.36.3180,	28.6	5.82	7.8	0.0428193	0.389616	1

## Sheet: Legend
		S2 Table. Proteomic content of downregulated proteins in 4E1 KO vs WT and in 4E1 add-back vs 4E1 KO, classified by GO term enrichment.
		The proteomic content was assessed by LC-MS/MS, as described in the Materials and Methods section. The differentially enriched proteins given in S1 Table, were analyzed by the GO term enrichment tool, based on their Molecular Function. All GO terms were enriched by at least 2.5 fold as compared to the gene sets encoded in the genome, with P< 0.05.
		ID	Gene Ontology ID
		Name	Gene Onotology Term
		Genes in the background with this term	Number of Genes with this term in the background
		Genes in the results with this term	Number of Genes with this term in the Results
		Result gene list	Genes from the result that belong to this term
		% of background genes in the results	Of the genes in the background with this term, the percentage of genes present in the results
		Fold enrichment	Precentage of gene with this term in the results divided by percentage of genes with this term present in the background
		Odds ratio	Odds ration statistic from the Fisher's extact test
		P-value	P-value from the Fisher's extact test
		Benjamini	Benjamini-Hochbery false discovery rate
		Bonferroni	Bonferroni adjusted P-value
